# Supplementary material for: Sustainable and recyclable super engineering thermoplastic from biorenewable monomer
Source: Nat Commun. 2019 Jun 13;10:2601. doi: 10.1038/s41467-019-10582-6 (PMC6565616; doi:10.1038/s41467-019-10582-6)
Supplement: Supplementary file 8 — Source Data [file 41467_2019_10582_MOESM8_ESM.xlsx]

## Sheet: Figure S1
Figure S1
	ppm	intensity
	16.1871	-1202480
	16.1868	-1641900
	16.1865	-1834280
	16.1862	-1898630
	16.1859	-1732280
	16.1856	-1546950
	16.1853	-1571480
	16.185	-1636650
	16.1847	-1325930
	16.1843	-689775
	16.184	2925
	16.1837	346575
	16.1834	298950
	16.1831	23400
	16.1828	-334275
	16.1825	-712875
	16.1822	-741450
	16.1819	-477525
	16.1816	-482475
	16.1813	-1088630
	16.181	-1548380
	16.1807	-1324430
	16.1804	-1038230
	16.1801	-779475
	16.1798	-625575
	16.1795	-785550
	16.1792	-1053080
	16.1789	-996300
	16.1785	-765825
	16.1782	-494475
	16.1779	-559800
	16.1776	-313425
	16.1773	108975
	16.177	24675
	16.1767	-112575
	16.1764	-342075
	16.1761	-799050
	16.1758	-817800
	16.1755	-360750
	16.1752	-186150
	16.1749	-572175
	16.1746	-836850
	16.1743	-837900
	16.174	-517875
	16.1737	-235875
	16.1733	-348750
	16.173	-399000
	16.1727	-359025
	16.1724	-385950
	16.1721	-490875
	16.1718	-512775
	16.1715	-552225
	16.1712	-310950
	16.1709	-209775
	16.1706	-450600
	16.1703	-641100
	16.17	-639600
	16.1697	-433500
	16.1694	-283800
	16.1691	-351000
	16.1688	-448275
	16.1685	-370500
	16.1682	171525
	16.1679	722550
	16.1675	803250
	16.1672	735300
	16.1669	665025
	16.1666	639825
	16.1663	492000
	16.166	353100
	16.1657	230100
	16.1654	94725
	16.1651	-200175
	16.1648	-416025
	16.1645	-569775
	16.1642	-702300
	16.1639	-903375
	16.1636	-1035230
	16.1633	-1039580
	16.163	-908100
	16.1627	-476250
	16.1623	-261150
	16.1621	-431550
	16.1617	-527175
	16.1614	-616875
	16.1611	-755175
	16.1608	-978900
	16.1605	-1127780
	16.1602	-1148330
	16.1599	-1097930
	16.1596	-1024130
	16.1593	-750450
	16.159	-335850
	16.1587	-87600
	16.1584	-256800
	16.1581	-513450
	16.1578	-397800
	16.1575	-350775
	16.1572	-350250
	16.1568	-380250
	16.1565	-612300
	16.1562	-923250
	16.1559	-1153730
	16.1556	-1348580
	16.1553	-1269980
	16.155	-1510350
	16.1547	-1802180
	16.1544	-1789200
	16.1541	-1778100
	16.1538	-1728000
	16.1535	-1434000
	16.1532	-1451550
	16.1529	-1514780
	16.1526	-1529930
	16.1523	-1557980
	16.152	-1605600
	16.1517	-1776080
	16.1514	-1779000
	16.1511	-1570880
	16.1507	-1312650
	16.1504	-1039500
	16.1501	-438225
	16.1498	231525
	16.1495	649650
	16.1492	643575
	16.1489	255750
	16.1486	-215700
	16.1483	-683775
	16.148	-840675
	16.1477	-848625
	16.1474	-1041230
	16.1471	-1113530
	16.1468	-954225
	16.1465	-817200
	16.1462	-1059830
	16.1458	-1462730
	16.1456	-1953680
	16.1452	-2207630
	16.1449	-2158500
	16.1446	-2025230
	16.1443	-2043530
	16.144	-2233200
	16.1437	-2005580
	16.1434	-1555880
	16.1431	-1412850
	16.1428	-1300280
	16.1425	-1284450
	16.1422	-1530300
	16.1419	-1794900
	16.1416	-1593750
	16.1413	-1530680
	16.141	-1813350
	16.1407	-2118830
	16.1404	-2089280
	16.14	-1725230
	16.1397	-1557900
	16.1394	-1150880
	16.1391	-522375
	16.1388	-475725
	16.1385	-455550
	16.1382	-329100
	16.1379	-558975
	16.1376	-743550
	16.1373	-750750
	16.137	-721575
	16.1367	-1008680
	16.1364	-1262250
	16.1361	-1249200
	16.1358	-1074450
	16.1355	-888150
	16.1352	-621375
	16.1349	-338025
	16.1346	-370050
	16.1342	-154050
	16.1339	107175
	16.1336	177825
	16.1333	292800
	16.133	590775
	16.1327	957975
	16.1324	1138430
	16.1321	906600
	16.1318	492075
	16.1315	107175
	16.1312	-111150
	16.1309	-315825
	16.1306	-670800
	16.1303	-792675
	16.13	-701100
	16.1297	-460950
	16.1293	-205650
	16.129	-194625
	16.1287	-400050
	16.1284	-737100
	16.1281	-1238850
	16.1278	-1103330
	16.1275	-92925
	16.1272	511875
	16.1269	339825
	16.1266	-157125
	16.1263	-563700
	16.126	-1263750
	16.1257	-1745400
	16.1254	-1675730
	16.1251	-1772480
	16.1248	-1708800
	16.1245	-983100
	16.1242	-296625
	16.1239	-12375
	16.1236	4500
	16.1232	-246000
	16.1229	-738000
	16.1226	-1294200
	16.1223	-1516430
	16.122	-1102500
	16.1217	-896700
	16.1214	-1155830
	16.1211	-1386900
	16.1208	-1593000
	16.1205	-1974600
	16.1202	-2263650
	16.1199	-1719980
	16.1196	-926325
	16.1193	-492000
	16.119	-244800
	16.1187	-118275
	16.1183	-98400
	16.1181	32625
	16.1177	341475
	16.1174	74625
	16.1171	-710025
	16.1168	-1415480
	16.1165	-1794900
	16.1162	-1559630
	16.1159	-1157180
	16.1156	-885300
	16.1153	-674325
	16.115	-481200
	16.1147	-83850
	16.1144	399375
	16.1141	542925
	16.1138	55275
	16.1135	-273675
	16.1132	-274050
	16.1129	-312450
	16.1125	-537525
	16.1122	-791925
	16.1119	-904725
	16.1116	-751800
	16.1113	-957225
	16.111	-1355100
	16.1107	-1740600
	16.1104	-2262900
	16.1101	-2356350
	16.1098	-1886780
	16.1095	-1506750
	16.1092	-1049180
	16.1089	-621300
	16.1086	-463725
	16.1083	-399300
	16.108	-221325
	16.1077	-121125
	16.1074	-101325
	16.1071	-167100
	16.1067	-238350
	16.1064	-112875
	16.1061	-41100
	16.1058	30000
	16.1055	60900
	16.1052	-527775
	16.1049	-1523850
	16.1046	-1998150
	16.1043	-1613630
	16.104	-1166930
	16.1037	-1001850
	16.1034	-648525
	16.1031	-480975
	16.1028	-691950
	16.1025	-1105950
	16.1022	-1399050
	16.1019	-1202630
	16.1015	-1072430
	16.1012	-1413530
	16.1009	-1518900
	16.1006	-1405950
	16.1003	-1276800
	16.1	-1190330
	16.0997	-1169330
	16.0994	-1114430
	16.0991	-872775
	16.0988	-639450
	16.0985	-872625
	16.0982	-1272900
	16.0979	-1266750
	16.0976	-866775
	16.0973	-548700
	16.097	-763575
	16.0967	-924900
	16.0964	-644850
	16.0961	-292950
	16.0957	-335925
	16.0954	-631575
	16.0951	-684000
	16.0948	-573075
	16.0945	-537975
	16.0942	-327450
	16.0939	-53850
	16.0936	-204675
	16.0933	-256875
	16.093	1575
	16.0927	278025
	16.0924	584850
	16.0921	829575
	16.0918	1031700
	16.0915	1026450
	16.0912	657750
	16.0909	191475
	16.0906	169200
	16.0903	-61500
	16.0899	-630075
	16.0896	-1116830
	16.0893	-963225
	16.089	-594300
	16.0887	-241350
	16.0884	37725
	16.0881	81600
	16.0878	18900
	16.0875	76425
	16.0872	42300
	16.0869	135450
	16.0866	195075
	16.0863	143700
	16.086	-63075
	16.0857	-552675
	16.0854	-667125
	16.085	-582450
	16.0847	-720375
	16.0844	-551250
	16.0841	-333525
	16.0838	-502125
	16.0835	-956100
	16.0832	-1407150
	16.0829	-1436630
	16.0826	-1160100
	16.0823	-1004850
	16.082	-997725
	16.0817	-911700
	16.0814	-1059150
	16.0811	-1415030
	16.0808	-1389530
	16.0805	-1003950
	16.0802	-637125
	16.0799	-703200
	16.0796	-960375
	16.0792	-907125
	16.0789	-632400
	16.0786	-244500
	16.0783	348375
	16.078	756225
	16.0777	677775
	16.0774	341100
	16.0771	-9900
	16.0768	-156000
	16.0765	8400
	16.0762	288975
	16.0759	436275
	16.0756	-49350
	16.0753	-989475
	16.075	-1777650
	16.0747	-2049000
	16.0744	-2270100
	16.074	-2278280
	16.0738	-2054630
	16.0734	-1944080
	16.0731	-1872000
	16.0728	-1743450
	16.0725	-1425530
	16.0722	-1042880
	16.0719	-813750
	16.0716	-440100
	16.0713	-1350
	16.071	-180600
	16.0707	-621675
	16.0704	-626925
	16.0701	-247125
	16.0698	-143400
	16.0695	-417225
	16.0692	-539550
	16.0689	-748125
	16.0685	-887925
	16.0682	-892275
	16.0679	-686775
	16.0676	-494025
	16.0673	-361425
	16.067	-174600
	16.0667	-50850
	16.0664	-4200
	16.0661	-384225
	16.0658	-1368450
	16.0655	-1739850
	16.0652	-1498880
	16.0649	-993525
	16.0646	-496200
	16.0643	-306600
	16.064	-251025
	16.0637	-72750
	16.0634	105225
	16.0631	224775
	16.0628	160275
	16.0624	-419625
	16.0621	-1284750
	16.0618	-1956530
	16.0615	-2078100
	16.0612	-1446450
	16.0609	-480150
	16.0606	445725
	16.0603	816300
	16.06	708300
	16.0597	555750
	16.0594	459075
	16.0591	257775
	16.0588	-252750
	16.0585	-329475
	16.0582	117375
	16.0579	683475
	16.0575	1097330
	16.0572	1221300
	16.0569	819675
	16.0566	156525
	16.0563	-324975
	16.056	-905175
	16.0557	-1096050
	16.0554	-542475
	16.0551	32025
	16.0548	101850
	16.0545	1050
	16.0542	-130800
	16.0539	-183450
	16.0536	-724050
	16.0533	-1352480
	16.053	-1290530
	16.0527	-1061480
	16.0524	-1165050
	16.0521	-1411800
	16.0517	-1771280
	16.0514	-1903880
	16.0511	-1629750
	16.0508	-1413900
	16.0505	-1096950
	16.0502	-959775
	16.0499	-828600
	16.0496	-515400
	16.0493	-350475
	16.049	-363150
	16.0487	-528600
	16.0484	-411300
	16.0481	-346200
	16.0478	-963450
	16.0475	-1878380
	16.0472	-2184980
	16.0469	-2140200
	16.0465	-1816200
	16.0463	-1480800
	16.0459	-1610480
	16.0456	-2016150
	16.0453	-2125280
	16.045	-1750950
	16.0447	-1192200
	16.0444	-664875
	16.0441	-485775
	16.0438	-676050
	16.0435	-855975
	16.0432	-880275
	16.0429	-1014830
	16.0426	-820200
	16.0423	-447225
	16.042	-197850
	16.0417	-143700
	16.0414	-450375
	16.041	-496875
	16.0407	-402375
	16.0404	-186450
	16.0401	201375
	16.0398	192525
	16.0395	-269325
	16.0392	-718875
	16.0389	-742650
	16.0386	-642225
	16.0383	-932775
	16.038	-1509530
	16.0377	-1648130
	16.0374	-1387280
	16.0371	-1208550
	16.0368	-755325
	16.0365	-249000
	16.0362	88950
	16.0359	45300
	16.0356	-312600
	16.0353	-479475
	16.0349	-609525
	16.0346	-370200
	16.0343	-231075
	16.034	-308700
	16.0337	-479700
	16.0334	-455100
	16.0331	-322350
	16.0328	60675
	16.0325	257625
	16.0322	167850
	16.0319	156750
	16.0316	50775
	16.0313	-86250
	16.031	-392475
	16.0307	-495225
	16.0304	-705825
	16.0301	-1126430
	16.0297	-1194530
	16.0294	-938325
	16.0291	-844950
	16.0288	-816600
	16.0285	-916575
	16.0282	-926475
	16.0279	-866850
	16.0276	-783375
	16.0273	-663825
	16.027	-619425
	16.0267	-493650
	16.0264	-500025
	16.0261	-537675
	16.0258	-218025
	16.0255	227100
	16.0252	299400
	16.0249	174375
	16.0246	-60375
	16.0242	-398400
	16.0239	-604425
	16.0236	-793800
	16.0233	-954525
	16.023	-1356680
	16.0227	-1822350
	16.0224	-2038800
	16.0221	-2108550
	16.0218	-1710000
	16.0215	-1073030
	16.0212	-797175
	16.0209	-587775
	16.0206	-309975
	16.0203	-323100
	16.02	-885750
	16.0197	-1792880
	16.0194	-2156630
	16.0191	-1669880
	16.0188	-1014980
	16.0185	-602025
	16.0181	-74025
	16.0178	148350
	16.0175	-123075
	16.0172	-645075
	16.0169	-1072200
	16.0166	-1013780
	16.0163	-669750
	16.016	-486075
	16.0157	-912975
	16.0154	-1391630
	16.0151	-1224000
	16.0148	-219150
	16.0145	389625
	16.0142	-119100
	16.0139	-635100
	16.0136	-839400
	16.0132	-978825
	16.013	-1257300
	16.0126	-1230980
	16.0123	-1056230
	16.012	-1084200
	16.0117	-1222950
	16.0114	-1028030
	16.0111	-1039350
	16.0108	-1631630
	16.0105	-1881830
	16.0102	-1802550
	16.0099	-1808630
	16.0096	-1854150
	16.0093	-1920450
	16.009	-2007300
	16.0087	-2260350
	16.0084	-2569800
	16.0081	-2816100
	16.0078	-2834180
	16.0074	-2698200
	16.0071	-2334450
	16.0068	-2084480
	16.0065	-2211600
	16.0062	-2034900
	16.0059	-1463550
	16.0056	-1039350
	16.0053	-728925
	16.005	-25350
	16.0047	296325
	16.0044	102375
	16.0041	-266100
	16.0038	-379800
	16.0035	-403350
	16.0032	-426375
	16.0029	-87225
	16.0026	-17175
	16.0023	-189225
	16.002	-110700
	16.0016	-172950
	16.0013	-422850
	16.001	-839175
	16.0007	-1071230
	16.0004	-787500
	16.0001	-272550
	15.9998	121125
	15.9995	231975
	15.9992	509700
	15.9989	727425
	15.9986	670050
	15.9983	12375
	15.998	-922725
	15.9977	-1175780
	15.9974	-1039350
	15.9971	-1250630
	15.9968	-1611600
	15.9964	-1202400
	15.9961	-419400
	15.9958	-518400
	15.9955	-792075
	15.9952	-887250
	15.9949	-716700
	15.9946	-430425
	15.9943	-230100
	15.994	-317700
	15.9937	-492675
	15.9934	-776775
	15.9931	-399750
	15.9928	385425
	15.9925	934650
	15.9922	1198880
	15.9919	993075
	15.9916	384600
	15.9913	-16650
	15.9909	-292650
	15.9906	-275475
	15.9903	184875
	15.99	115575
	15.9897	-19650
	15.9894	-24600
	15.9891	-451650
	15.9888	-672150
	15.9885	-355725
	15.9882	-403575
	15.9879	-915150
	15.9876	-1404980
	15.9873	-1710450
	15.987	-1312730
	15.9867	-627900
	15.9864	-616800
	15.9861	-1090050
	15.9857	-1167680
	15.9855	-1232100
	15.9851	-1558800
	15.9848	-1734380
	15.9845	-1414880
	15.9842	-950325
	15.9839	-302250
	15.9836	-61200
	15.9833	-21000
	15.983	-3075
	15.9827	-182025
	15.9824	-448050
	15.9821	-520200
	15.9818	-727350
	15.9815	-984675
	15.9812	-1003280
	15.9809	-1284000
	15.9806	-1433100
	15.9802	-973725
	15.98	-196200
	15.9796	156075
	15.9793	95475
	15.979	191475
	15.9787	316275
	15.9784	152625
	15.9781	-226350
	15.9778	-383175
	15.9775	-309900
	15.9772	-757050
	15.9769	-1275530
	15.9766	-1240800
	15.9763	-1160550
	15.976	-987675
	15.9757	-666375
	15.9754	-248025
	15.9751	452475
	15.9748	1193930
	15.9744	1574700
	15.9741	1676400
	15.9738	1290230
	15.9735	139725
	15.9732	-816150
	15.9729	-826575
	15.9726	-475650
	15.9723	-408900
	15.972	-690975
	15.9717	-860625
	15.9714	-1077230
	15.9711	-1461380
	15.9708	-1730180
	15.9705	-1791900
	15.9702	-1585280
	15.9699	-1777050
	15.9696	-2025150
	15.9693	-2017050
	15.9689	-2017800
	15.9686	-2004600
	15.9683	-1759200
	15.968	-1143530
	15.9677	-595275
	15.9674	-419100
	15.9671	-847950
	15.9668	-1109550
	15.9665	-839700
	15.9662	-994725
	15.9659	-1260230
	15.9656	-1245750
	15.9653	-1131750
	15.965	-971025
	15.9647	-946425
	15.9644	-881700
	15.9641	-395475
	15.9638	-439725
	15.9634	-1368830
	15.9631	-1688630
	15.9628	-1509150
	15.9625	-809550
	15.9622	250800
	15.9619	990150
	15.9616	1087880
	15.9613	717000
	15.961	21975
	15.9607	-313725
	15.9604	-380775
	15.9601	-734850
	15.9598	-769800
	15.9595	-730050
	15.9592	-686100
	15.9589	-230775
	15.9586	28800
	15.9583	-260700
	15.958	-348750
	15.9576	-67425
	15.9573	43200
	15.957	-38400
	15.9567	114525
	15.9564	230475
	15.9561	482400
	15.9558	794550
	15.9555	834300
	15.9552	539925
	15.9549	-130950
	15.9546	-830550
	15.9543	-1321430
	15.954	-1269750
	15.9537	-1186580
	15.9534	-1349480
	15.9531	-1390050
	15.9528	-1559100
	15.9525	-1794230
	15.9521	-1606580
	15.9518	-1214630
	15.9515	-580425
	15.9512	33000
	15.9509	6000
	15.9506	-411675
	15.9503	-686400
	15.95	-859725
	15.9497	-1351880
	15.9494	-1855050
	15.9491	-2422200
	15.9488	-2756550
	15.9485	-2477480
	15.9482	-2062880
	15.9479	-1900880
	15.9476	-1802030
	15.9473	-1827080
	15.9469	-1673030
	15.9466	-1511780
	15.9463	-1164980
	15.946	-625275
	15.9457	-130350
	15.9454	126225
	15.9451	400425
	15.9448	748650
	15.9445	960675
	15.9442	912450
	15.9439	736500
	15.9436	452325
	15.9433	112650
	15.943	-55350
	15.9427	5100
	15.9424	7575
	15.9421	-133650
	15.9418	-139500
	15.9414	275925
	15.9412	476775
	15.9408	136050
	15.9405	-67350
	15.9402	237225
	15.9399	253725
	15.9396	-29325
	15.9393	348450
	15.939	490800
	15.9387	230325
	15.9384	83025
	15.9381	84300
	15.9378	-228225
	15.9375	-1163700
	15.9372	-1763250
	15.9369	-1369730
	15.9366	-813900
	15.9363	-470025
	15.936	-322950
	15.9357	-473400
	15.9353	-318075
	15.935	184950
	15.9347	148575
	15.9344	-408075
	15.9341	-511275
	15.9338	-255000
	15.9335	-124950
	15.9332	-546150
	15.9329	-1429130
	15.9326	-1921200
	15.9323	-1967480
	15.932	-1967630
	15.9317	-1854150
	15.9314	-1773150
	15.9311	-1964400
	15.9308	-1747800
	15.9305	-1387650
	15.9301	-1364400
	15.9298	-1408800
	15.9295	-1446080
	15.9292	-1354130
	15.9289	-1126730
	15.9286	-793200
	15.9283	-651900
	15.928	-275325
	15.9277	197700
	15.9274	278100
	15.9271	15225
	15.9268	-453750
	15.9265	-713625
	15.9262	-601500
	15.9259	-780375
	15.9256	-1009350
	15.9253	-861450
	15.925	-674925
	15.9246	-759075
	15.9243	-1141580
	15.924	-1450130
	15.9237	-1479830
	15.9234	-1149980
	15.9231	-231975
	15.9228	274125
	15.9225	-23100
	15.9222	-343650
	15.9219	-72075
	15.9216	596025
	15.9213	725775
	15.921	461100
	15.9207	419925
	15.9204	79125
	15.9201	-542850
	15.9198	-927075
	15.9194	-1275150
	15.9192	-1608080
	15.9188	-1611080
	15.9185	-1213650
	15.9182	-1031180
	15.9179	-1374750
	15.9176	-1760100
	15.9173	-1552500
	15.917	-859275
	15.9167	-211125
	15.9164	244425
	15.9161	202275
	15.9158	-180000
	15.9155	-180750
	15.9152	-3300
	15.9149	-432000
	15.9146	-1151550
	15.9143	-1442930
	15.9139	-1061850
	15.9137	-694350
	15.9133	-785775
	15.913	-1167080
	15.9127	-1881230
	15.9124	-2165630
	15.9121	-1824300
	15.9118	-1525800
	15.9115	-1563750
	15.9112	-1355480
	15.9109	-890025
	15.9106	-820650
	15.9103	-691725
	15.91	-122025
	15.9097	199050
	15.9094	-191250
	15.9091	-1071000
	15.9088	-1999280
	15.9085	-2016150
	15.9081	-1347530
	15.9078	-543750
	15.9075	200850
	15.9072	615375
	15.9069	741525
	15.9066	980850
	15.9063	1372950
	15.906	1548900
	15.9057	1244400
	15.9054	657225
	15.9051	295875
	15.9048	224925
	15.9045	368400
	15.9042	410100
	15.9039	38625
	15.9036	-506850
	15.9033	-938925
	15.903	-1154330
	15.9026	-1280850
	15.9023	-1233680
	15.902	-1115100
	15.9017	-850575
	15.9014	-290550
	15.9011	194475
	15.9008	196500
	15.9005	-279750
	15.9002	-1365080
	15.8999	-2013150
	15.8996	-1327500
	15.8993	-163950
	15.899	985950
	15.8987	1173450
	15.8984	435375
	15.8981	-215250
	15.8978	-467700
	15.8974	-433875
	15.8971	-214500
	15.8968	-141225
	15.8965	-500625
	15.8962	-716400
	15.8959	-1141430
	15.8956	-1903430
	15.8953	-2219630
	15.895	-1666130
	15.8947	-748275
	15.8944	-255525
	15.8941	-56325
	15.8938	156525
	15.8935	43425
	15.8932	109500
	15.8929	421650
	15.8926	1056300
	15.8923	1653080
	15.892	1165800
	15.8917	676950
	15.8913	475200
	15.891	208275
	15.8907	-246375
	15.8904	-1033280
	15.8901	-1586780
	15.8898	-1954880
	15.8895	-2535000
	15.8892	-3008400
	15.8889	-3277500
	15.8886	-2816550
	15.8883	-1998680
	15.888	-1193330
	15.8877	-96750
	15.8874	781200
	15.8871	1215600
	15.8868	1273730
	15.8865	1264880
	15.8862	1445330
	15.8858	1267950
	15.8855	799050
	15.8852	-52275
	15.8849	-871725
	15.8846	-1141050
	15.8843	-915600
	15.884	-482925
	15.8837	277125
	15.8834	589650
	15.8831	195150
	15.8828	-602400
	15.8825	-1031330
	15.8822	-646950
	15.8819	-715875
	15.8816	-1145630
	15.8813	-917925
	15.881	-631875
	15.8806	-678375
	15.8803	-570150
	15.88	-406650
	15.8797	-441525
	15.8794	-627000
	15.8791	-937275
	15.8788	-1150800
	15.8785	-1106700
	15.8782	-856950
	15.8779	-329325
	15.8776	62250
	15.8773	161925
	15.877	167625
	15.8767	209625
	15.8764	-84300
	15.8761	-835425
	15.8758	-1085480
	15.8755	-793500
	15.8751	-469950
	15.8749	-140550
	15.8745	107325
	15.8742	-40725
	15.8739	-207975
	15.8736	38550
	15.8733	513150
	15.873	865650
	15.8727	951600
	15.8724	977100
	15.8721	1171800
	15.8718	1160400
	15.8715	1004250
	15.8712	1019030
	15.8709	755475
	15.8706	663525
	15.8703	269100
	15.87	24075
	15.8697	-53100
	15.8694	-885150
	15.869	-1718330
	15.8687	-1994850
	15.8684	-2042930
	15.8681	-1610100
	15.8678	-627450
	15.8675	492750
	15.8672	1315350
	15.8669	1756950
	15.8666	1581080
	15.8663	1379330
	15.866	934725
	15.8657	278250
	15.8654	51450
	15.8651	-93450
	15.8648	-439950
	15.8645	-913875
	15.8642	-1410080
	15.8638	-1733100
	15.8635	-1598850
	15.8632	-1690950
	15.8629	-1789650
	15.8626	-1234350
	15.8623	-878850
	15.862	-993525
	15.8617	-1193100
	15.8614	-977775
	15.8611	-718950
	15.8608	-1123430
	15.8605	-1580480
	15.8602	-2102780
	15.8599	-2695350
	15.8596	-2852850
	15.8593	-2992650
	15.859	-2637530
	15.8587	-1886030
	15.8583	-1726050
	15.858	-1877480
	15.8577	-1867880
	15.8574	-1445630
	15.8571	-883425
	15.8568	-1166700
	15.8565	-1752000
	15.8562	-1927880
	15.8559	-1892850
	15.8556	-1657650
	15.8553	-1568180
	15.855	-1891730
	15.8547	-2170350
	15.8544	-2026950
	15.8541	-1528200
	15.8538	-1103480
	15.8535	-1111130
	15.8531	-1558350
	15.8529	-2120180
	15.8525	-2115680
	15.8522	-1735880
	15.8519	-1553700
	15.8516	-910425
	15.8513	92250
	15.851	749475
	15.8507	1019850
	15.8504	947250
	15.8501	1121780
	15.8498	896325
	15.8495	269625
	15.8492	332475
	15.8489	554250
	15.8486	242625
	15.8483	-213825
	15.848	-286425
	15.8476	-353700
	15.8474	-511800
	15.847	-843975
	15.8467	-1221150
	15.8464	-979800
	15.8461	-859500
	15.8458	-1334330
	15.8455	-1221830
	15.8452	-102375
	15.8449	799650
	15.8446	730050
	15.8443	-247575
	15.844	-1156580
	15.8437	-1749300
	15.8434	-1774650
	15.8431	-1374000
	15.8428	-1525350
	15.8425	-1909950
	15.8422	-1423800
	15.8419	-729225
	15.8415	-155175
	15.8412	24900
	15.8409	-219225
	15.8406	-468225
	15.8403	-214950
	15.84	64725
	15.8397	204600
	15.8394	631575
	15.8391	1099580
	15.8388	795450
	15.8385	-108300
	15.8382	-436875
	15.8379	-518100
	15.8376	-732075
	15.8373	-1244400
	15.837	-1662680
	15.8367	-1483130
	15.8363	-1001250
	15.836	-644700
	15.8357	-252075
	15.8354	16500
	15.8351	65550
	15.8348	-80700
	15.8345	-765600
	15.8342	-1649330
	15.8339	-1736930
	15.8336	-1230600
	15.8333	-839400
	15.833	-595275
	15.8327	-318600
	15.8324	336750
	15.8321	848925
	15.8318	874875
	15.8315	290550
	15.8311	-835875
	15.8308	-1705350
	15.8305	-2018930
	15.8302	-2157150
	15.8299	-2078100
	15.8296	-1739330
	15.8293	-992850
	15.829	-438525
	15.8287	-544275
	15.8284	-849375
	15.8281	-1022930
	15.8278	-909225
	15.8275	-261750
	15.8272	395475
	15.8269	403500
	15.8266	-377250
	15.8263	-1122230
	15.826	-1934400
	15.8256	-2244380
	15.8254	-1807580
	15.825	-1457930
	15.8247	-1405580
	15.8244	-1612350
	15.8241	-2173350
	15.8238	-2153700
	15.8235	-1527750
	15.8232	-1247780
	15.8229	-945375
	15.8226	-573750
	15.8223	-935325
	15.822	-1529630
	15.8217	-1315500
	15.8214	-839250
	15.8211	-646875
	15.8208	-702975
	15.8205	-621675
	15.8201	-86100
	15.8199	388275
	15.8195	300150
	15.8192	-114600
	15.8189	-504300
	15.8186	-537900
	15.8183	-349800
	15.818	-302025
	15.8177	-865125
	15.8174	-1448100
	15.8171	-1386380
	15.8168	-1103480
	15.8165	-633075
	15.8162	-535575
	15.8159	-940050
	15.8156	-1035980
	15.8153	-433275
	15.815	-410850
	15.8147	-1002380
	15.8143	-1189350
	15.814	-689400
	15.8137	-2700
	15.8134	813075
	15.8131	956475
	15.8128	675825
	15.8125	540000
	15.8122	570000
	15.8119	510300
	15.8116	532500
	15.8113	634350
	15.811	221700
	15.8107	-572850
	15.8104	-1271850
	15.8101	-1892400
	15.8098	-2532600
	15.8095	-2705930
	15.8092	-2713280
	15.8088	-2754150
	15.8085	-2665880
	15.8082	-2507180
	15.8079	-2297630
	15.8076	-2373000
	15.8073	-2222480
	15.807	-1826330
	15.8067	-1386080
	15.8064	-955275
	15.8061	-1178030
	15.8058	-1535400
	15.8055	-1676850
	15.8052	-1451780
	15.8049	-1335900
	15.8046	-1430480
	15.8043	-1347450
	15.804	-1154700
	15.8037	-1195950
	15.8034	-1195650
	15.8031	-964875
	15.8027	-855300
	15.8024	-1063200
	15.8021	-1125830
	15.8018	-1487250
	15.8015	-1869150
	15.8012	-1823030
	15.8009	-1358550
	15.8006	-731550
	15.8003	-555900
	15.8	-747675
	15.7997	-680850
	15.7994	-517800
	15.7991	-484950
	15.7988	-738075
	15.7985	-934350
	15.7982	-1016550
	15.7979	-924750
	15.7975	-639975
	15.7972	-429300
	15.7969	14400
	15.7966	353700
	15.7963	406725
	15.796	818850
	15.7957	1666430
	15.7954	1903730
	15.7951	1248380
	15.7948	170025
	15.7945	-520125
	15.7942	-792300
	15.7939	-1187700
	15.7936	-1796550
	15.7933	-1949930
	15.793	-1854530
	15.7927	-1860000
	15.7924	-1533680
	15.792	-459075
	15.7917	311850
	15.7914	689700
	15.7911	582000
	15.7908	-167775
	15.7905	-1038300
	15.7902	-1808400
	15.7899	-1950680
	15.7896	-1314150
	15.7893	-573300
	15.789	253425
	15.7887	877425
	15.7884	394950
	15.7881	-530775
	15.7878	-785325
	15.7875	-594150
	15.7872	-582600
	15.7868	-740250
	15.7866	-865200
	15.7862	-748650
	15.7859	-889950
	15.7856	-870375
	15.7853	-125775
	15.785	664800
	15.7847	459075
	15.7844	-354600
	15.7841	-1196180
	15.7838	-2009330
	15.7835	-2154980
	15.7832	-1518380
	15.7829	-793800
	15.7826	-131775
	15.7823	314775
	15.782	493575
	15.7817	514275
	15.7813	818250
	15.7811	973725
	15.7807	556275
	15.7804	97725
	15.7801	291750
	15.7798	574725
	15.7795	558825
	15.7792	523950
	15.7789	418725
	15.7786	683775
	15.7783	1436030
	15.778	2145830
	15.7777	2867030
	15.7774	3311630
	15.7771	3280650
	15.7768	2585550
	15.7765	1514250
	15.7762	832350
	15.7759	243075
	15.7756	-412200
	15.7752	-460950
	15.7749	-208575
	15.7746	-174300
	15.7743	-610275
	15.774	-682500
	15.7737	-515550
	15.7734	-97650
	15.7731	281700
	15.7728	456750
	15.7725	653325
	15.7722	958800
	15.7719	807300
	15.7716	-45450
	15.7713	-605400
	15.771	-400650
	15.7707	-158700
	15.7704	124125
	15.77	397200
	15.7697	289050
	15.7694	207675
	15.7691	143850
	15.7688	-411525
	15.7685	-897075
	15.7682	-1232550
	15.7679	-1702580
	15.7676	-2259380
	15.7673	-1902980
	15.767	-1453650
	15.7667	-1515680
	15.7664	-1503680
	15.7661	-1176830
	15.7658	-649950
	15.7655	-79275
	15.7652	276900
	15.7648	480300
	15.7645	489900
	15.7642	127575
	15.7639	-332850
	15.7636	-1138650
	15.7633	-1707300
	15.763	-1546350
	15.7627	-1024730
	15.7624	-494775
	15.7621	-320550
	15.7618	-371775
	15.7615	-271875
	15.7612	-484050
	15.7609	-1096800
	15.7606	-1503900
	15.7603	-1493480
	15.76	-1292780
	15.7597	-1496330
	15.7593	-2123100
	15.7591	-2631380
	15.7587	-2519100
	15.7584	-1595700
	15.7581	-412050
	15.7578	169500
	15.7575	121425
	15.7572	-507000
	15.7569	-852825
	15.7566	-806325
	15.7563	-850500
	15.756	-582225
	15.7557	-562200
	15.7554	-470625
	15.7551	55050
	15.7548	590700
	15.7545	1134000
	15.7542	1442480
	15.7538	1600500
	15.7536	1745100
	15.7532	1425380
	15.7529	829425
	15.7526	442500
	15.7523	-118200
	15.752	-501825
	15.7517	-745950
	15.7514	-885225
	15.7511	-729075
	15.7508	-1161080
	15.7505	-1326980
	15.7502	-964800
	15.7499	-825375
	15.7496	-844125
	15.7493	-1152750
	15.749	-1716980
	15.7487	-1892030
	15.7484	-1151250
	15.748	-371550
	15.7477	-180975
	15.7474	-120600
	15.7471	95550
	15.7468	831225
	15.7465	1177430
	15.7462	362475
	15.7459	-340275
	15.7456	-562725
	15.7453	-1127550
	15.745	-1630950
	15.7447	-1606580
	15.7444	-1202930
	15.7441	-980775
	15.7438	-1055250
	15.7435	-1225880
	15.7432	-1648950
	15.7429	-1772250
	15.7425	-1117430
	15.7422	-228000
	15.7419	303225
	15.7416	309225
	15.7413	87675
	15.741	274500
	15.7407	377475
	15.7404	30225
	15.7401	-707175
	15.7398	-1393350
	15.7395	-906750
	15.7392	-30975
	15.7389	172200
	15.7386	102900
	15.7383	-76125
	15.738	-38250
	15.7377	-34275
	15.7374	-18600
	15.737	91500
	15.7367	-201825
	15.7364	-322650
	15.7361	-201300
	15.7358	224850
	15.7355	513825
	15.7352	374250
	15.7349	-143025
	15.7346	-673350
	15.7343	-1029150
	15.734	-874350
	15.7337	-552375
	15.7334	-895875
	15.7331	-2015400
	15.7328	-2691230
	15.7325	-2515650
	15.7322	-2506500
	15.7319	-2255850
	15.7316	-1792730
	15.7312	-1865330
	15.7309	-2083950
	15.7306	-1603200
	15.7303	-842925
	15.73	-460125
	15.7297	-44400
	15.7294	615450
	15.7291	947325
	15.7288	662850
	15.7285	560475
	15.7282	880350
	15.7279	743925
	15.7276	596325
	15.7273	646800
	15.727	187125
	15.7267	-442350
	15.7264	-799875
	15.7261	-1264730
	15.7257	-1773980
	15.7254	-1675580
	15.7251	-1342800
	15.7248	-1044600
	15.7245	-599250
	15.7242	-453075
	15.7239	-498600
	15.7236	-390300
	15.7233	-110700
	15.723	104175
	15.7227	145725
	15.7224	207750
	15.7221	-287175
	15.7218	-1041000
	15.7215	-1822050
	15.7212	-2440730
	15.7209	-2494200
	15.7205	-1497450
	15.7203	-270075
	15.7199	-57225
	15.7196	-275550
	15.7193	-106800
	15.719	461025
	15.7187	328350
	15.7184	-352125
	15.7181	-1072800
	15.7178	-1450130
	15.7175	-2273180
	15.7172	-2860800
	15.7169	-2344730
	15.7166	-1600350
	15.7163	-849525
	15.716	-235950
	15.7157	393825
	15.7154	761325
	15.715	321075
	15.7148	-385725
	15.7144	-562350
	15.7141	-237075
	15.7138	-63150
	15.7135	-146400
	15.7132	-286275
	15.7129	-57300
	15.7126	13050
	15.7123	-404850
	15.712	-896325
	15.7117	-1123050
	15.7114	-1177200
	15.7111	-1149000
	15.7108	-654300
	15.7105	83175
	15.7102	534075
	15.7099	287850
	15.7096	-585675
	15.7093	-1468880
	15.7089	-1699800
	15.7086	-1270350
	15.7083	-672750
	15.708	-429600
	15.7077	-230925
	15.7074	-61950
	15.7071	-458550
	15.7068	-942075
	15.7065	-970575
	15.7062	-1110680
	15.7059	-934500
	15.7056	-225150
	15.7053	455625
	15.705	799575
	15.7047	1071230
	15.7044	1372650
	15.7041	1890450
	15.7037	2127530
	15.7034	1980900
	15.7031	1818830
	15.7028	1768200
	15.7025	1550250
	15.7022	1085930
	15.7019	61500
	15.7016	-1034780
	15.7013	-1238850
	15.701	-1150580
	15.7007	-1004850
	15.7004	-1002450
	15.7001	-980550
	15.6998	-657225
	15.6995	-352275
	15.6992	-162825
	15.6989	-87225
	15.6985	-26025
	15.6982	-125625
	15.6979	-914400
	15.6976	-1449750
	15.6973	-1597200
	15.697	-1302450
	15.6967	-803775
	15.6964	-933225
	15.6961	-1202930
	15.6958	-1309430
	15.6955	-1697630
	15.6952	-2300850
	15.6949	-2397300
	15.6946	-2077730
	15.6943	-1912200
	15.694	-1244330
	15.6937	-258825
	15.6934	294000
	15.693	446250
	15.6928	12975
	15.6924	-790125
	15.6921	-1214700
	15.6918	-1222200
	15.6915	-668925
	15.6912	75150
	15.6909	214575
	15.6906	-200100
	15.6903	-698025
	15.69	-1299980
	15.6897	-1611900
	15.6894	-1344680
	15.6891	-754275
	15.6888	-296325
	15.6885	-301200
	15.6882	-402300
	15.6879	-743475
	15.6875	-966450
	15.6873	-465150
	15.6869	156750
	15.6866	332325
	15.6863	775800
	15.686	1240800
	15.6857	1455600
	15.6854	920025
	15.6851	-280125
	15.6848	-1080080
	15.6845	-1614000
	15.6842	-1537200
	15.6839	-1142180
	15.6836	-464100
	15.6833	159825
	15.683	648450
	15.6827	884400
	15.6824	346125
	15.6821	-756900
	15.6817	-1238850
	15.6814	-831975
	15.6811	-779100
	15.6808	-1216200
	15.6805	-1684730
	15.6802	-1577330
	15.6799	-1130250
	15.6796	-469650
	15.6793	64950
	15.679	624450
	15.6787	750150
	15.6784	104775
	15.6781	37575
	15.6778	-49350
	15.6775	-348150
	15.6772	42000
	15.6769	155100
	15.6766	-296625
	15.6762	-378525
	15.6759	297375
	15.6756	504675
	15.6753	-78375
	15.675	-757650
	15.6747	-1238550
	15.6744	-1703480
	15.6741	-2002800
	15.6738	-2158730
	15.6735	-2014200
	15.6732	-1658480
	15.6729	-1070780
	15.6726	-581700
	15.6723	169725
	15.672	712275
	15.6717	427425
	15.6714	-58575
	15.6711	-546750
	15.6707	-1074600
	15.6704	-878100
	15.6701	-103050
	15.6698	784500
	15.6695	1358100
	15.6692	1163250
	15.6689	457950
	15.6686	-46050
	15.6683	-93000
	15.668	602175
	15.6677	1555800
	15.6674	1619100
	15.6671	1079480
	15.6668	604425
	15.6665	432750
	15.6662	867675
	15.6659	1549580
	15.6656	1931850
	15.6653	1504050
	15.6649	559950
	15.6646	-264300
	15.6643	-408825
	15.664	120675
	15.6637	682575
	15.6634	1005980
	15.6631	1117950
	15.6628	970875
	15.6625	629625
	15.6622	292050
	15.6619	-49500
	15.6616	-497025
	15.6613	-1055700
	15.661	-1748550
	15.6607	-2249700
	15.6604	-1991100
	15.6601	-1579800
	15.6598	-1505850
	15.6594	-1243880
	15.6591	-471975
	15.6588	213600
	15.6585	603150
	15.6582	835500
	15.6579	1059530
	15.6576	835125
	15.6573	40200
	15.657	-693675
	15.6567	-621225
	15.6564	-213600
	15.6561	206550
	15.6558	470175
	15.6555	709500
	15.6552	711375
	15.6549	88350
	15.6546	-296025
	15.6542	-72150
	15.654	295425
	15.6536	393675
	15.6533	483900
	15.653	654525
	15.6527	809325
	15.6524	558150
	15.6521	87450
	15.6518	74775
	15.6515	194475
	15.6512	85275
	15.6509	-493125
	15.6506	-1235030
	15.6503	-1624200
	15.65	-1495730
	15.6497	-880425
	15.6494	-565500
	15.6491	-295425
	15.6487	47025
	15.6485	175050
	15.6481	-44400
	15.6478	-552000
	15.6475	-765900
	15.6472	-317850
	15.6469	183225
	15.6466	432000
	15.6463	381075
	15.646	-7275
	15.6457	-141450
	15.6454	-456750
	15.6451	-1016330
	15.6448	-1024800
	15.6445	-703125
	15.6442	-435000
	15.6439	-334275
	15.6436	271425
	15.6433	606000
	15.643	530625
	15.6426	488025
	15.6423	514500
	15.642	422550
	15.6417	-17250
	15.6414	-732600
	15.6411	-908475
	15.6408	-569025
	15.6405	-136500
	15.6402	372375
	15.6399	884325
	15.6396	1600200
	15.6393	2118680
	15.639	1876280
	15.6387	1217030
	15.6384	699750
	15.6381	367050
	15.6378	860850
	15.6374	1311150
	15.6371	1275150
	15.6368	1474800
	15.6365	1691030
	15.6362	1330280
	15.6359	804150
	15.6356	324750
	15.6353	-90075
	15.635	23100
	15.6347	145650
	15.6344	103275
	15.6341	-128250
	15.6338	-326025
	15.6335	-445875
	15.6332	-192150
	15.6329	211425
	15.6326	277650
	15.6323	-178050
	15.6319	-253650
	15.6316	149325
	15.6313	5625
	15.631	-198750
	15.6307	205500
	15.6304	783300
	15.6301	1007630
	15.6298	1109850
	15.6295	1018730
	15.6292	1081350
	15.6289	1283180
	15.6286	1021730
	15.6283	362925
	15.628	450
	15.6277	-341925
	15.6274	-359100
	15.6271	-219075
	15.6267	-1055930
	15.6265	-1804430
	15.6261	-1648050
	15.6258	-1146150
	15.6255	-1107680
	15.6252	-1475630
	15.6249	-1338150
	15.6246	-1022780
	15.6243	-554850
	15.624	65250
	15.6237	571125
	15.6234	875400
	15.6231	765225
	15.6228	-249750
	15.6225	-797775
	15.6222	-356625
	15.6219	260400
	15.6216	376950
	15.6212	282900
	15.621	-387750
	15.6206	-1226630
	15.6203	-1544400
	15.62	-1628250
	15.6197	-1412550
	15.6194	-1085480
	15.6191	-1050980
	15.6188	-1704830
	15.6185	-2566580
	15.6182	-3059100
	15.6179	-3030680
	15.6176	-2529830
	15.6173	-2164130
	15.617	-2132550
	15.6167	-1808630
	15.6164	-1339050
	15.6161	-1332150
	15.6158	-1757850
	15.6154	-1563450
	15.6151	-1092230
	15.6148	-1362380
	15.6145	-1756580
	15.6142	-1640630
	15.6139	-1299900
	15.6136	-1027800
	15.6133	-976050
	15.613	-934800
	15.6127	-736350
	15.6124	-419850
	15.6121	-197100
	15.6118	-14775
	15.6115	303900
	15.6112	303150
	15.6109	-80550
	15.6106	-275025
	15.6103	-476325
	15.6099	-289875
	15.6096	162675
	15.6093	-415650
	15.609	-1221900
	15.6087	-1309280
	15.6084	-1003430
	15.6081	-839325
	15.6078	-368475
	15.6075	102300
	15.6072	-3750
	15.6069	-490875
	15.6066	-505050
	15.6063	-318375
	15.606	-630300
	15.6057	-705525
	15.6054	-487650
	15.6051	-646950
	15.6047	-977400
	15.6044	-1111800
	15.6041	-411450
	15.6038	797625
	15.6035	1262480
	15.6032	1141650
	15.6029	617925
	15.6026	250425
	15.6023	19200
	15.602	160275
	15.6017	704850
	15.6014	1167000
	15.6011	1090430
	15.6008	43800
	15.6005	-1137530
	15.6002	-1346700
	15.5999	-800025
	15.5996	-121350
	15.5993	586950
	15.599	688425
	15.5986	468450
	15.5983	350625
	15.598	417150
	15.5977	724950
	15.5974	734325
	15.5971	785100
	15.5968	862275
	15.5965	482400
	15.5962	-456900
	15.5959	-1190400
	15.5956	-1660650
	15.5953	-2379150
	15.595	-2760450
	15.5947	-2704200
	15.5944	-2236650
	15.5941	-1824750
	15.5938	-1954280
	15.5935	-2058980
	15.5931	-1616030
	15.5928	-1276730
	15.5925	-1331180
	15.5922	-1500600
	15.5919	-1283550
	15.5916	-530475
	15.5913	-118875
	15.591	-13500
	15.5907	-20925
	15.5904	189600
	15.5901	484575
	15.5898	456900
	15.5895	400950
	15.5892	659850
	15.5889	1063650
	15.5886	1001330
	15.5883	-54000
	15.5879	-1726880
	15.5876	-2911800
	15.5873	-3200400
	15.587	-2964230
	15.5867	-2482800
	15.5864	-1986980
	15.5861	-1370850
	15.5858	-924450
	15.5855	-601125
	15.5852	-425700
	15.5849	-403275
	15.5846	-495750
	15.5843	-1002450
	15.584	-1731530
	15.5837	-2232900
	15.5834	-2203800
	15.5831	-1565030
	15.5828	-1105580
	15.5824	-1040250
	15.5822	-1302450
	15.5818	-1496330
	15.5815	-1160930
	15.5812	-760500
	15.5809	-303525
	15.5806	37575
	15.5803	-265575
	15.58	-402450
	15.5797	48900
	15.5794	637500
	15.5791	629700
	15.5788	116625
	15.5785	112950
	15.5782	530475
	15.5779	689850
	15.5776	535425
	15.5773	840600
	15.577	969975
[truncated: 63,528 more rows]

## Sheet: Figure S2
Figure S2
	Elution volume (mL)	Intensity
	0	-68580
	0	-80
	0.01	-76
	0.01	-82
	0.01	-87
	0.01	-92
	0.01	-95
	0.01	-96
	0.02	-93
	0.02	-97
	0.02	-95
	0.02	-95
	0.02	-93
	0.02	-92
	0.03	-92
	0.03	-92
	0.03	-89
	0.03	-85
	0.03	-82
	0.03	-78
	0.04	-74
	0.04	-74
	0.04	-66
	0.04	-56
	0.04	-47
	0.04	-36
	0.05	-22
	0.05	-10
	0.05	0
	0.05	13
	0.05	19
	0.05	30
	0.06	41
	0.06	47
	0.06	54
	0.06	62
	0.06	72
	0.06	81
	0.07	90
	0.07	94
	0.07	101
	0.07	106
	0.07	112
	0.07	115
	0.08	119
	0.08	127
	0.08	127
	0.08	131
	0.08	134
	0.08	138
	0.08	136
	0.09	137
	0.09	139
	0.09	138
	0.09	140
	0.09	139
	0.1	136
	0.1	138
	0.1	137
	0.1	137
	0.1	136
	0.1	133
	0.11	136
	0.11	131
	0.11	132
	0.11	132
	0.11	132
	0.11	128
	0.12	125
	0.12	125
	0.12	123
	0.12	122
	0.12	119
	0.12	118
	0.13	118
	0.13	116
	0.13	115
	0.13	118
	0.13	113
	0.13	111
	0.14	109
	0.14	111
	0.14	108
	0.14	107
	0.14	107
	0.14	106
	0.15	104
	0.15	104
	0.15	103
	0.15	101
	0.15	104
	0.15	102
	0.16	96
	0.16	97
	0.16	99
	0.16	94
	0.16	95
	0.16	90
	0.17	92
	0.17	89
	0.17	89
	0.17	85
	0.17	86
	0.17	81
	0.18	80
	0.18	78
	0.18	73
	0.18	72
	0.18	71
	0.18	65
	0.19	64
	0.19	63
	0.19	62
	0.19	58
	0.19	56
	0.19	52
	0.2	48
	0.2	46
	0.2	45
	0.2	42
	0.2	40
	0.2	36
	0.21	34
	0.21	32
	0.21	28
	0.21	22
	0.21	25
	0.21	21
	0.22	20
	0.22	19
	0.22	15
	0.22	16
	0.22	14
	0.22	13
	0.23	8
	0.23	7
	0.23	7
	0.23	5
	0.23	6
	0.23	3
	0.24	2
	0.24	0
	0.24	0
	0.24	-1
	0.24	-4
	0.24	-8
	0.25	-8
	0.25	-10
	0.25	-10
	0.25	-11
	0.25	-14
	0.25	-15
	0.26	-15
	0.26	-16
	0.26	-18
	0.26	-20
	0.26	-23
	0.26	-23
	0.27	-22
	0.27	-27
	0.27	-27
	0.27	-28
	0.27	-30
	0.27	-34
	0.28	-37
	0.28	-37
	0.28	-37
	0.28	-42
	0.28	-42
	0.28	-42
	0.29	-43
	0.29	-45
	0.29	-46
	0.29	-47
	0.29	-52
	0.29	-53
	0.3	-53
	0.3	-55
	0.3	-57
	0.3	-60
	0.3	-60
	0.3	-59
	0.31	-61
	0.31	-63
	0.31	-66
	0.31	-63
	0.31	-65
	0.31	-65
	0.32	-66
	0.32	-67
	0.32	-66
	0.32	-70
	0.32	-66
	0.32	-67
	0.33	-69
	0.33	-71
	0.33	-70
	0.33	-71
	0.33	-69
	0.33	-71
	0.34	-72
	0.34	-73
	0.34	-72
	0.34	-72
	0.34	-72
	0.34	-69
	0.35	-68
	0.35	-68
	0.35	-66
	0.35	-70
	0.35	-70
	0.35	-70
	0.36	-71
	0.36	-71
	0.36	-70
	0.36	-67
	0.36	-68
	0.36	-66
	0.37	-71
	0.37	-72
	0.37	-69
	0.37	-71
	0.37	-71
	0.37	-71
	0.38	-73
	0.38	-72
	0.38	-71
	0.38	-71
	0.38	-70
	0.38	-71
	0.39	-71
	0.39	-72
	0.39	-73
	0.39	-72
	0.39	-72
	0.39	-73
	0.4	-71
	0.4	-72
	0.4	-72
	0.4	-73
	0.4	-74
	0.4	-75
	0.41	-73
	0.41	-75
	0.41	-75
	0.41	-74
	0.41	-75
	0.41	-76
	0.42	-75
	0.42	-74
	0.42	-72
	0.42	-78
	0.42	-73
	0.42	-75
	0.43	-75
	0.43	-77
	0.43	-74
	0.43	-75
	0.43	-76
	0.43	-78
	0.44	-79
	0.44	-79
	0.44	-78
	0.44	-79
	0.44	-81
	0.44	-81
	0.45	-78
	0.45	-81
	0.45	-82
	0.45	-83
	0.45	-81
	0.45	-83
	0.46	-79
	0.46	-83
	0.46	-84
	0.46	-84
	0.46	-85
	0.46	-85
	0.46	-86
	0.47	-83
	0.47	-83
	0.47	-83
	0.47	-85
	0.47	-85
	0.48	-88
	0.48	-89
	0.48	-87
	0.48	-87
	0.48	-87
	0.48	-86
	0.49	-87
	0.49	-91
	0.49	-89
	0.49	-86
	0.49	-87
	0.49	-91
	0.5	-89
	0.5	-92
	0.5	-91
	0.5	-89
	0.5	-89
	0.5	-91
	0.51	-90
	0.51	-92
	0.51	-91
	0.51	-93
	0.51	-90
	0.51	-91
	0.52	-91
	0.52	-91
	0.52	-91
	0.52	-91
	0.52	-92
	0.52	-91
	0.52	-92
	0.53	-93
	0.53	-91
	0.53	-91
	0.53	-91
	0.53	-87
	0.54	-89
	0.54	-87
	0.54	-88
	0.54	-87
	0.54	-87
	0.54	-89
	0.55	-89
	0.55	-87
	0.55	-87
	0.55	-87
	0.55	-84
	0.55	-88
	0.55	-85
	0.56	-85
	0.56	-87
	0.56	-84
	0.56	-85
	0.56	-83
	0.57	-83
	0.57	-85
	0.57	-82
	0.57	-84
	0.57	-84
	0.57	-83
	0.58	-84
	0.58	-83
	0.58	-84
	0.58	-84
	0.58	-83
	0.58	-80
	0.59	-84
	0.59	-82
	0.59	-81
	0.59	-81
	0.59	-81
	0.59	-81
	0.6	-84
	0.6	-82
	0.6	-78
	0.6	-84
	0.6	-83
	0.6	-84
	0.6	-81
	0.61	-83
	0.61	-85
	0.61	-82
	0.61	-84
	0.61	-81
	0.62	-83
	0.62	-82
	0.62	-85
	0.62	-84
	0.62	-83
	0.62	-85
	0.63	-84
	0.63	-86
	0.63	-89
	0.63	-87
	0.63	-84
	0.63	-85
	0.64	-86
	0.64	-84
	0.64	-83
	0.64	-87
	0.64	-86
	0.64	-85
	0.65	-85
	0.65	-85
	0.65	-85
	0.65	-85
	0.65	-81
	0.65	-82
	0.66	-83
	0.66	-85
	0.66	-82
	0.66	-83
	0.66	-84
	0.66	-83
	0.67	-81
	0.67	-83
	0.67	-84
	0.67	-81
	0.67	-82
	0.67	-87
	0.68	-85
	0.68	-82
	0.68	-83
	0.68	-80
	0.68	-83
	0.68	-84
	0.69	-84
	0.69	-82
	0.69	-85
	0.69	-85
	0.69	-84
	0.69	-83
	0.7	-85
	0.7	-85
	0.7	-84
	0.7	-84
	0.7	-84
	0.7	-87
	0.71	-85
	0.71	-88
	0.71	-87
	0.71	-88
	0.71	-88
	0.71	-86
	0.72	-87
	0.72	-87
	0.72	-86
	0.72	-85
	0.72	-87
	0.72	-86
	0.73	-86
	0.73	-87
	0.73	-87
	0.73	-88
	0.73	-87
	0.73	-87
	0.74	-85
	0.74	-87
	0.74	-89
	0.74	-89
	0.74	-86
	0.74	-84
	0.75	-87
	0.75	-89
	0.75	-85
	0.75	-85
	0.75	-84
	0.75	-85
	0.76	-84
	0.76	-83
	0.76	-84
	0.76	-84
	0.76	-84
	0.76	-83
	0.77	-83
	0.77	-83
	0.77	-84
	0.77	-83
	0.77	-84
	0.77	-84
	0.78	-83
	0.78	-82
	0.78	-77
	0.78	-79
	0.78	-78
	0.78	-77
	0.79	-78
	0.79	-79
	0.79	-76
	0.79	-74
	0.79	-73
	0.79	-74
	0.8	-79
	0.8	-78
	0.8	-78
	0.8	-79
	0.8	-77
	0.8	-79
	0.8	-77
	0.81	-79
	0.81	-78
	0.81	-76
	0.81	-74
	0.81	-77
	0.82	-75
	0.82	-73
	0.82	-73
	0.82	-73
	0.82	-77
	0.82	-76
	0.83	-74
	0.83	-78
	0.83	-79
	0.83	-81
	0.83	-78
	0.83	-79
	0.84	-79
	0.84	-81
	0.84	-79
	0.84	-82
	0.84	-81
	0.84	-79
	0.85	-78
	0.85	-81
	0.85	-82
	0.85	-84
	0.85	-82
	0.85	-83
	0.86	-84
	0.86	-84
	0.86	-83
	0.86	-85
	0.86	-85
	0.86	-85
	0.87	-82
	0.87	-82
	0.87	-83
	0.87	-84
	0.87	-83
	0.87	-81
	0.88	-75
	0.88	-78
	0.88	-76
	0.88	-79
	0.88	-77
	0.88	-78
	0.89	-75
	0.89	-73
	0.89	-76
	0.89	-76
	0.89	-74
	0.89	-73
	0.9	-75
	0.9	-72
	0.9	-76
	0.9	-72
	0.9	-71
	0.9	-74
	0.91	-73
	0.91	-77
	0.91	-75
	0.91	-72
	0.91	-74
	0.91	-75
	0.92	-77
	0.92	-74
	0.92	-78
	0.92	-75
	0.92	-76
	0.92	-75
	0.93	-75
	0.93	-79
	0.93	-77
	0.93	-79
	0.93	-78
	0.93	-77
	0.94	-78
	0.94	-81
	0.94	-81
	0.94	-81
	0.94	-81
	0.94	-84
	0.95	-83
	0.95	-85
	0.95	-87
	0.95	-89
	0.95	-89
	0.95	-92
	0.96	-95
	0.96	-98
	0.96	-95
	0.96	-98
	0.96	-98
	0.96	-98
	0.97	-101
	0.97	-103
	0.97	-102
	0.97	-103
	0.97	-98
	0.97	-101
	0.98	-98
	0.98	-98
	0.98	-99
	0.98	-97
	0.98	-96
	0.98	-94
	0.99	-93
	0.99	-88
	0.99	-90
	0.99	-88
	0.99	-85
	0.99	-81
	1	-84
	1	-83
	1	-77
	1	-74
	1	-72
	1	-70
	1	-71
	1.01	-69
	1.01	-69
	1.01	-67
	1.01	-68
	1.01	-68
	1.02	-68
	1.02	-69
	1.02	-71
	1.02	-71
	1.02	-72
	1.02	-72
	1.02	-71
	1.03	-71
	1.03	-72
	1.03	-72
	1.03	-71
	1.03	-71
	1.03	-72
	1.04	-71
	1.04	-70
	1.04	-71
	1.04	-67
	1.04	-72
	1.05	-68
	1.05	-71
	1.05	-72
	1.05	-75
	1.05	-73
	1.05	-76
	1.06	-75
	1.06	-74
	1.06	-73
	1.06	-74
	1.06	-73
	1.06	-74
	1.07	-76
	1.07	-76
	1.07	-78
	1.07	-79
	1.07	-78
	1.07	-82
	1.08	-83
	1.08	-82
	1.08	-84
	1.08	-84
	1.08	-81
	1.08	-85
	1.08	-87
	1.09	-83
	1.09	-81
	1.09	-84
	1.09	-85
	1.09	-82
	1.1	-83
	1.1	-82
	1.1	-81
	1.1	-84
	1.1	-83
	1.1	-83
	1.11	-86
	1.11	-86
	1.11	-89
	1.11	-85
	1.11	-82
	1.11	-81
	1.11	-84
	1.12	-82
	1.12	-81
	1.12	-79
	1.12	-82
	1.12	-80
	1.13	-80
	1.13	-79
	1.13	-79
	1.13	-78
	1.13	-78
	1.13	-79
	1.14	-81
	1.14	-81
	1.14	-81
	1.14	-85
	1.14	-84
	1.14	-83
	1.15	-81
	1.15	-78
	1.15	-77
	1.15	-77
	1.15	-76
	1.15	-77
	1.16	-77
	1.16	-78
	1.16	-79
	1.16	-78
	1.16	-79
	1.16	-78
	1.17	-78
	1.17	-78
	1.17	-78
	1.17	-77
	1.17	-78
	1.17	-78
	1.17	-78
	1.18	-76
	1.18	-74
	1.18	-78
	1.18	-76
	1.18	-77
	1.18	-76
	1.19	-78
	1.19	-79
	1.19	-79
	1.19	-78
	1.19	-78
	1.2	-78
	1.2	-78
	1.2	-79
	1.2	-78
	1.2	-78
	1.2	-85
	1.21	-85
	1.21	-87
	1.21	-87
	1.21	-94
	1.21	-90
	1.21	-93
	1.22	-92
	1.22	-96
	1.22	-96
	1.22	-100
	1.22	-97
	1.22	-101
	1.23	-103
	1.23	-104
	1.23	-104
	1.23	-106
	1.23	-102
	1.23	-107
	1.23	-108
	1.24	-109
	1.24	-109
	1.24	-109
	1.24	-107
	1.24	-103
	1.25	-102
	1.25	-102
	1.25	-98
	1.25	-97
	1.25	-99
	1.25	-94
	1.26	-94
	1.26	-92
	1.26	-89
	1.26	-90
	1.26	-85
	1.26	-85
	1.27	-84
	1.27	-82
	1.27	-78
	1.27	-76
	1.27	-73
	1.27	-75
	1.27	-72
	1.28	-73
	1.28	-71
	1.28	-74
	1.28	-74
	1.28	-72
	1.29	-72
	1.29	-70
	1.29	-70
	1.29	-73
	1.29	-73
	1.29	-74
	1.3	-73
	1.3	-71
	1.3	-68
	1.3	-72
	1.3	-74
	1.3	-72
	1.31	-72
	1.31	-72
	1.31	-72
	1.31	-72
	1.31	-71
	1.31	-71
	1.32	-72
	1.32	-70
	1.32	-71
	1.32	-71
	1.32	-74
	1.32	-73
	1.33	-77
	1.33	-77
	1.33	-76
	1.33	-76
	1.33	-72
	1.33	-73
	1.33	-76
	1.34	-76
	1.34	-77
	1.34	-75
	1.34	-78
	1.34	-80
	1.35	-77
	1.35	-77
	1.35	-77
	1.35	-78
	1.35	-79
	1.35	-78
	1.36	-81
	1.36	-79
	1.36	-79
	1.36	-79
	1.36	-79
	1.36	-79
	1.37	-78
	1.37	-74
	1.37	-73
	1.37	-76
	1.37	-75
	1.37	-77
	1.38	-75
	1.38	-76
	1.38	-74
	1.38	-76
	1.38	-73
	1.38	-77
	1.39	-74
	1.39	-75
	1.39	-77
	1.39	-76
	1.39	-76
	1.39	-75
	1.4	-71
	1.4	-73
	1.4	-72
	1.4	-72
	1.4	-72
	1.4	-72
	1.41	-72
	1.41	-72
	1.41	-75
	1.41	-73
	1.41	-73
	1.41	-74
	1.42	-73
	1.42	-73
	1.42	-76
	1.42	-75
	1.42	-76
	1.42	-75
	1.42	-73
	1.43	-72
	1.43	-71
	1.43	-70
	1.43	-75
	1.43	-71
	1.43	-74
	1.44	-70
	1.44	-73
	1.44	-72
	1.44	-71
	1.44	-71
	1.45	-72
	1.45	-71
	1.45	-71
	1.45	-70
	1.45	-72
	1.45	-72
	1.46	-72
	1.46	-71
	1.46	-71
	1.46	-73
	1.46	-71
	1.46	-72
	1.47	-71
	1.47	-72
	1.47	-71
	1.47	-72
	1.47	-72
	1.47	-73
	1.48	-73
	1.48	-73
	1.48	-72
	1.48	-71
	1.48	-72
	1.48	-71
	1.48	-71
	1.49	-70
	1.49	-71
	1.49	-72
	1.49	-72
	1.49	-69
	1.5	-70
	1.5	-70
	1.5	-68
	1.5	-72
	1.5	-71
	1.5	-69
	1.51	-67
	1.51	-65
	1.51	-66
	1.51	-65
	1.51	-65
	1.51	-65
	1.52	-66
	1.52	-65
	1.52	-64
	1.52	-61
	1.52	-60
	1.52	-61
	1.52	-59
	1.53	-61
	1.53	-60
	1.53	-61
	1.53	-60
	1.53	-57
	1.54	-57
	1.54	-58
	1.54	-60
	1.54	-59
	1.54	-57
	1.54	-63
	1.55	-62
	1.55	-61
	1.55	-61
	1.55	-61
	1.55	-64
	1.55	-62
	1.56	-61
	1.56	-59
	1.56	-61
	1.56	-61
	1.56	-66
	1.56	-66
	1.57	-67
	1.57	-65
	1.57	-66
	1.57	-65
	1.57	-66
	1.57	-67
	1.58	-69
	1.58	-69
	1.58	-71
	1.58	-70
	1.58	-67
	1.58	-69
	1.58	-70
	1.59	-70
	1.59	-67
	1.59	-68
	1.59	-70
	1.59	-71
	1.6	-70
	1.6	-70
	1.6	-71
	1.6	-71
	1.6	-70
	1.6	-71
	1.61	-71
	1.61	-72
	1.61	-71
	1.61	-72
	1.61	-72
	1.61	-73
	1.62	-72
	1.62	-71
	1.62	-68
	1.62	-70
	1.62	-70
	1.62	-68
	1.63	-65
	1.63	-70
	1.63	-71
	1.63	-70
	1.63	-72
	1.63	-70
	1.64	-71
	1.64	-72
	1.64	-73
	1.64	-73
	1.64	-72
	1.64	-68
	1.65	-71
	1.65	-71
	1.65	-71
	1.65	-66
	1.65	-67
	1.65	-67
	1.66	-65
	1.66	-65
	1.66	-66
	1.66	-67
	1.66	-70
	1.66	-68
	1.67	-66
	1.67	-68
	1.67	-72
	1.67	-70
	1.67	-71
	1.67	-70
	1.67	-71
	1.68	-70
	1.68	-71
	1.68	-71
	1.68	-72
	1.68	-71
	1.69	-68
	1.69	-68
	1.69	-72
	1.69	-68
	1.69	-71
	1.69	-69
	1.7	-71
	1.7	-72
	1.7	-70
	1.7	-70
	1.7	-70
	1.7	-69
	1.71	-71
	1.71	-69
	1.71	-70
	1.71	-70
	1.71	-71
	1.71	-73
	1.72	-71
	1.72	-71
	1.72	-74
	1.72	-73
	1.72	-74
	1.72	-72
	1.73	-73
	1.73	-73
	1.73	-74
	1.73	-72
	1.73	-72
	1.73	-73
	1.73	-73
	1.74	-70
	1.74	-71
	1.74	-68
	1.74	-71
	1.74	-71
	1.75	-71
	1.75	-72
	1.75	-72
	1.75	-73
	1.75	-72
	1.75	-71
	1.76	-72
	1.76	-70
	1.76	-71
	1.76	-72
	1.76	-68
	1.76	-71
	1.77	-71
	1.77	-70
	1.77	-71
	1.77	-70
	1.77	-71
	1.77	-71
	1.78	-72
	1.78	-73
	1.78	-75
	1.78	-72
	1.78	-73
	1.78	-74
	1.79	-73
	1.79	-70
	1.79	-71
	1.79	-66
	1.79	-71
	1.79	-70
	1.8	-71
	1.8	-71
	1.8	-70
	1.8	-75
	1.8	-71
	1.8	-70
	1.81	-70
	1.81	-72
	1.81	-72
	1.81	-75
	1.81	-71
	1.81	-72
	1.82	-72
	1.82	-71
	1.82	-71
	1.82	-67
	1.82	-70
	1.82	-68
	1.83	-72
	1.83	-72
	1.83	-72
	1.83	-71
	1.83	-71
	1.83	-71
	1.83	-75
	1.84	-77
	1.84	-75
	1.84	-72
	1.84	-72
	1.84	-71
	1.85	-76
	1.85	-74
	1.85	-76
	1.85	-74
	1.85	-74
	1.85	-73
	1.86	-77
	1.86	-74
	1.86	-75
	1.86	-77
	1.86	-76
	1.86	-76
	1.87	-75
	1.87	-73
	1.87	-72
	1.87	-75
	1.87	-76
	1.87	-74
	1.88	-74
	1.88	-74
	1.88	-76
	1.88	-75
	1.88	-74
	1.88	-77
	1.89	-77
	1.89	-74
	1.89	-74
	1.89	-75
	1.89	-75
	1.89	-75
	1.9	-76
	1.9	-79
	1.9	-74
	1.9	-78
	1.9	-79
	1.9	-78
	1.91	-79
	1.91	-76
	1.91	-77
	1.91	-76
	1.91	-78
	1.91	-78
	1.92	-77
	1.92	-77
	1.92	-76
	1.92	-76
	1.92	-81
	1.92	-79
	1.92	-82
	1.93	-80
	1.93	-79
	1.93	-75
	1.93	-79
	1.93	-77
	1.94	-78
	1.94	-77
	1.94	-78
	1.94	-75
	1.94	-76
	1.94	-77
	1.95	-78
	1.95	-76
	1.95	-75
	1.95	-80
	1.95	-81
	1.95	-81
	1.96	-83
	1.96	-82
	1.96	-80
	1.96	-81
	1.96	-82
	1.96	-81
	1.97	-79
	1.97	-81
	1.97	-81
	1.97	-83
	1.97	-82
	1.97	-81
	1.98	-80
	1.98	-79
	1.98	-81
	1.98	-81
	1.98	-82
	1.98	-82
	1.98	-82
	1.99	-81
	1.99	-81
	1.99	-81
	1.99	-81
	1.99	-81
	2	-79
	2	-76
	2	-82
	2	-81
	2	-83
	2	-81
	2.01	-82
	2.01	-81
	2.01	-81
	2.01	-83
	2.01	-84
	2.01	-82
	2.01	-84
	2.02	-81
	2.02	-83
	2.02	-80
	2.02	-84
	2.02	-79
	2.03	-78
	2.03	-79
	2.03	-79
	2.03	-81
	2.03	-79
	2.03	-78
	2.03	-79
	2.04	-80
	2.04	-80
	2.04	-79
	2.04	-79
	2.04	-80
	2.05	-76
	2.05	-75
	2.05	-75
	2.05	-78
	2.05	-76
	2.05	-75
	2.06	-76
	2.06	-73
	2.06	-73
	2.06	-73
	2.06	-75
	2.06	-72
	2.06	-72
	2.07	-68
	2.07	-72
	2.07	-71
	2.07	-72
	2.07	-68
	2.08	-72
	2.08	-73
	2.08	-68
	2.08	-68
	2.08	-68
	2.08	-67
	2.08	-69
	2.09	-66
	2.09	-66
	2.09	-65
	2.09	-68
	2.09	-70
	2.1	-70
	2.1	-66
	2.1	-68
	2.1	-67
	2.1	-66
	2.1	-66
	2.1	-68
	2.11	-62
	2.11	-64
	2.11	-70
	2.11	-68
	2.11	-66
	2.12	-68
	2.12	-64
	2.12	-69
	2.12	-66
	2.12	-70
	2.12	-65
	2.13	-65
	2.13	-67
	2.13	-71
	2.13	-66
	2.13	-70
	2.13	-72
	2.14	-68
	2.14	-68
	2.14	-67
	2.14	-72
	2.14	-72
	2.14	-72
	2.15	-71
	2.15	-71
	2.15	-72
	2.15	-71
	2.15	-72
	2.15	-71
	2.16	-75
	2.16	-72
	2.16	-72
	2.16	-68
	2.16	-71
	2.16	-70
	2.17	-73
	2.17	-71
	2.17	-72
	2.17	-70
	2.17	-72
	2.17	-70
	2.17	-73
	2.18	-72
	2.18	-70
	2.18	-66
	2.18	-68
	2.18	-67
	2.19	-71
	2.19	-72
	2.19	-76
	2.19	-73
	2.19	-74
	2.19	-73
	2.19	-74
	2.2	-71
	2.2	-75
	2.2	-72
	2.2	-74
	2.2	-72
	2.21	-73
	2.21	-71
	2.21	-72
	2.21	-71
	2.21	-72
	2.21	-72
	2.22	-68
	2.22	-73
	2.22	-77
	2.22	-74
	2.22	-76
	2.22	-73
	2.22	-73
	2.23	-74
	2.23	-78
	2.23	-75
	2.23	-76
	2.23	-75
	2.24	-74
	2.24	-75
	2.24	-79
	2.24	-75
	2.24	-78
	2.24	-77
	2.24	-79
	2.25	-78
	2.25	-73
	2.25	-72
	2.25	-76
	2.25	-76
	2.26	-78
	2.26	-76
	2.26	-75
	2.26	-74
	2.26	-77
	2.26	-77
	2.27	-78
	2.27	-78
	2.27	-79
	2.27	-78
	2.27	-74
	2.27	-71
	2.28	-74
	2.28	-73
	2.28	-73
	2.28	-74
	2.28	-72
	2.28	-72
	2.29	-72
	2.29	-74
	2.29	-75
	2.29	-72
	2.29	-72
	2.29	-73
	2.29	-72
	2.3	-72
	2.3	-74
	2.3	-70
	2.3	-73
	2.3	-72
	2.31	-72
	2.31	-71
	2.31	-71
	2.31	-72
	2.31	-74
	2.31	-72
	2.32	-73
	2.32	-72
	2.32	-73
	2.32	-72
	2.32	-75
	2.32	-73
	2.33	-75
	2.33	-72
	2.33	-73
	2.33	-73
	2.33	-72
	2.33	-72
	2.34	-75
	2.34	-76
	2.34	-73
	2.34	-72
	2.34	-74
	2.34	-75
	2.34	-77
	2.35	-75
	2.35	-72
	2.35	-72
	2.35	-73
	2.35	-71
	2.35	-72
	2.36	-71
	2.36	-72
	2.36	-72
	2.36	-73
	2.36	-73
	2.37	-75
	2.37	-77
	2.37	-75
	2.37	-79
	2.37	-77
	2.37	-76
	2.38	-73
	2.38	-79
	2.38	-79
	2.38	-81
	2.38	-78
	2.38	-78
	2.39	-81
	2.39	-78
	2.39	-81
	2.39	-79
	2.39	-79
	2.39	-79
	2.4	-81
	2.4	-80
	2.4	-82
	2.4	-79
	2.4	-82
	2.4	-79
	2.41	-77
	2.41	-73
	2.41	-74
	2.41	-73
	2.41	-78
	2.41	-76
	2.42	-77
	2.42	-75
	2.42	-78
	2.42	-74
	2.42	-78
	2.42	-73
	2.42	-77
	2.43	-76
	2.43	-77
	2.43	-77
	2.43	-78
	2.43	-77
	2.44	-76
	2.44	-74
	2.44	-73
	2.44	-70
	2.44	-70
	2.44	-71
	2.45	-70
	2.45	-72
	2.45	-72
	2.45	-72
	2.45	-71
	2.45	-70
	2.46	-72
	2.46	-70
	2.46	-66
	2.46	-67
	2.46	-70
	2.46	-65
	2.47	-71
	2.47	-68
	2.47	-69
	2.47	-69
	2.47	-68
	2.47	-61
	2.47	-66
	2.48	-66
	2.48	-70
	2.48	-70
	2.48	-71
	2.48	-67
	2.49	-70
	2.49	-68
	2.49	-68
	2.49	-65
	2.49	-65
	2.49	-66
	2.49	-67
	2.5	-67
	2.5	-67
	2.5	-66
	2.5	-71
	2.5	-65
	2.51	-67
	2.51	-66
	2.51	-67
	2.51	-69
	2.51	-71
	2.51	-65
	2.52	-67
	2.52	-66
	2.52	-65
	2.52	-63
	2.52	-67
	2.52	-66
	2.53	-64
	2.53	-65
	2.53	-65
	2.53	-67
	2.53	-70
	2.53	-67
	2.54	-69
	2.54	-67
	2.54	-66
	2.54	-64
	2.54	-65
	2.54	-68
	2.54	-71
	2.55	-67
	2.55	-68
	2.55	-69
	2.55	-69
	2.55	-70
	2.56	-69
	2.56	-68
	2.56	-69
	2.56	-69
	2.56	-68
	2.56	-65
	2.57	-67
	2.57	-68
	2.57	-67
	2.57	-66
	2.57	-65
	2.57	-68
	2.58	-71
	2.58	-69
	2.58	-72
	2.58	-66
	2.58	-70
	2.58	-66
	2.59	-69
	2.59	-71
	2.59	-72
	2.59	-70
	2.59	-71
	2.59	-71
	2.59	-73
	2.6	-71
	2.6	-72
	2.6	-72
	2.6	-73
	2.6	-71
	2.6	-74
	2.61	-72
	2.61	-74
	2.61	-71
	2.61	-72
	2.61	-73
	2.62	-73
	2.62	-70
	2.62	-72
	2.62	-70
	2.62	-67
	2.62	-68
	2.63	-69
	2.63	-68
	2.63	-68
	2.63	-65
	2.63	-66
	2.63	-66
	2.64	-65
	2.64	-65
	2.64	-66
	2.64	-63
	2.64	-61
	2.64	-61
	2.65	-63
	2.65	-61
	2.65	-61
	2.65	-63
	2.65	-61
	2.65	-62
	2.66	-61
	2.66	-62
	2.66	-63
	2.66	-62
	2.66	-63
	2.66	-63
	2.67	-63
	2.67	-64
	2.67	-67
	2.67	-66
	2.67	-67
	2.67	-66
	2.67	-69
	2.68	-69
	2.68	-71
	2.68	-70
	2.68	-70
	2.68	-70
	2.69	-70
	2.69	-70
	2.69	-70
	2.69	-68
	2.69	-68
	2.69	-67
	2.7	-70
	2.7	-72
	2.7	-71
	2.7	-68
	2.7	-70
	2.7	-70
	2.71	-67
	2.71	-68
	2.71	-70
	2.71	-70
	2.71	-69
	2.71	-65
	2.72	-66
	2.72	-65
	2.72	-68
	2.72	-67
	2.72	-67
	2.72	-66
	2.72	-68
	2.73	-66
	2.73	-66
	2.73	-65
	2.73	-66
	2.73	-66
	2.74	-65
	2.74	-66
	2.74	-66
	2.74	-64
	2.74	-66
	2.74	-67
	2.74	-72
	2.75	-71
	2.75	-70
	2.75	-69
	2.75	-71
	2.75	-70
	2.76	-68
	2.76	-68
	2.76	-67
	2.76	-68
	2.76	-68
	2.76	-65
	2.77	-65
	2.77	-65
	2.77	-65
	2.77	-64
	2.77	-66
	2.77	-66
	2.78	-65
	2.78	-65
	2.78	-66
	2.78	-65
	2.78	-65
	2.78	-63
	2.79	-60
	2.79	-61
	2.79	-64
	2.79	-61
	2.79	-60
	2.79	-63
	2.79	-65
	2.8	-59
	2.8	-61
	2.8	-63
	2.8	-64
	2.8	-63
	2.81	-67
	2.81	-66
	2.81	-65
	2.81	-63
	2.81	-64
	2.81	-63
	2.82	-64
	2.82	-65
	2.82	-67
	2.82	-67
	2.82	-68
	2.82	-68
	2.83	-66
	2.83	-66
	2.83	-67
	2.83	-67
	2.83	-66
	2.83	-66
	2.84	-67
	2.84	-65
	2.84	-66
	2.84	-62
	2.84	-61
	2.84	-60
	2.84	-60
	2.85	-60
	2.85	-61
	2.85	-61
	2.85	-63
	2.85	-61
	2.86	-65
	2.86	-61
	2.86	-58
	2.86	-59
	2.86	-59
	2.86	-59
	2.87	-60
	2.87	-60
	2.87	-58
	2.87	-56
	2.87	-59
	2.87	-56
	2.88	-57
	2.88	-59
	2.88	-60
	2.88	-65
	2.88	-63
	2.88	-65
	2.89	-63
	2.89	-64
	2.89	-64
	2.89	-66
	2.89	-66
	2.89	-61
	2.9	-62
	2.9	-62
	2.9	-63
	2.9	-64
	2.9	-61
	2.9	-62
	2.91	-61
	2.91	-63
	2.91	-61
	2.91	-66
	2.91	-65
	2.91	-64
	2.92	-63
	2.92	-61
	2.92	-60
	2.92	-63
	2.92	-64
	2.92	-65
	2.92	-63
	2.93	-61
	2.93	-61
	2.93	-60
	2.93	-60
	2.93	-63
	2.94	-63
	2.94	-63
	2.94	-61
	2.94	-61
	2.94	-62
	2.94	-63
	2.95	-63
	2.95	-64
	2.95	-60
	2.95	-65
	2.95	-62
	2.95	-61
	2.96	-61
	2.96	-60
	2.96	-59
	2.96	-61
	2.96	-59
	2.96	-59
	2.97	-55
	2.97	-61
	2.97	-60
	2.97	-59
	2.97	-60
	2.97	-61
	2.97	-62
	2.98	-61
	2.98	-60
	2.98	-64
	2.98	-60
	2.98	-62
	2.99	-63
	2.99	-64
	2.99	-60
	2.99	-63
	2.99	-58
	2.99	-59
	2.99	-60
	3	-59
	3	-56
	3	-58
	3	-61
	3	-61
	3.01	-60
	3.01	-61
	3.01	-61
	3.01	-58
	3.01	-58
	3.01	-59
	3.02	-57
	3.02	-57
	3.02	-61
	3.02	-57
	3.02	-58
	3.02	-59
	3.03	-56
	3.03	-55
	3.03	-55
	3.03	-59
	3.03	-57
	3.03	-59
	3.03	-58
	3.04	-60
	3.04	-57
	3.04	-60
	3.04	-58
	3.04	-59
	3.04	-56
	3.05	-55
	3.05	-54
	3.05	-56
	3.05	-57
	3.05	-60
	3.06	-60
	3.06	-61
	3.06	-56
	3.06	-63
	3.06	-62
	3.06	-70
	3.07	-67
	3.07	-68
	3.07	-67
	3.07	-73
	3.07	-71
	3.07	-71
	3.08	-70
	3.08	-68
	3.08	-71
	3.08	-68
	3.08	-66
	3.08	-70
	3.09	-71
	3.09	-71
	3.09	-71
	3.09	-66
	3.09	-66
	3.09	-66
	3.09	-66
	3.1	-66
	3.1	-66
	3.1	-66
	3.1	-66
	3.1	-63
	3.1	-61
	3.11	-64
	3.11	-64
	3.11	-61
	3.11	-59
	3.11	-59
	3.12	-58
	3.12	-59
	3.12	-56
	3.12	-60
	3.12	-60
	3.12	-59
	3.13	-55
	3.13	-59
	3.13	-58
	3.13	-54
	3.13	-57
	3.13	-59
	3.14	-58
	3.14	-58
	3.14	-55
	3.14	-56
	3.14	-54
	3.14	-54
	3.15	-50
	3.15	-52
	3.15	-52
	3.15	-51
	3.15	-48
	3.15	-51
	3.16	-50
	3.16	-52
	3.16	-50
	3.16	-49
	3.16	-50
	3.16	-49
	3.17	-52
	3.17	-53
	3.17	-53
	3.17	-58
	3.17	-56
	3.17	-55
	3.17	-55
	3.18	-55
	3.18	-55
	3.18	-53
	3.18	-51
	3.18	-52
	3.19	-50
	3.19	-56
	3.19	-55
	3.19	-55
	3.19	-53
	3.19	-54
	3.19	-54
	3.2	-53
	3.2	-53
	3.2	-55
	3.2	-54
	3.2	-61
	3.21	-59
	3.21	-59
	3.21	-55
	3.21	-58
	3.21	-54
	3.21	-55
	3.22	-54
	3.22	-56
	3.22	-55
	3.22	-58
	3.22	-56
	3.22	-61
	3.22	-59
	3.23	-61
	3.23	-57
	3.23	-59
	3.23	-59
	3.23	-60
	3.24	-58
	3.24	-60
	3.24	-59
	3.24	-59
	3.24	-54
	3.24	-58
	3.24	-55
	3.25	-56
	3.25	-55
	3.25	-55
	3.25	-56
	3.25	-54
	3.26	-55
	3.26	-58
	3.26	-53
	3.26	-59
	3.26	-56
	3.26	-55
	3.27	-55
	3.27	-56
	3.27	-55
	3.27	-56
	3.27	-56
	3.27	-56
	3.28	-58
	3.28	-57
	3.28	-59
	3.28	-58
	3.28	-57
	3.28	-56
	3.29	-55
	3.29	-57
	3.29	-53
	3.29	-54
	3.29	-53
	3.29	-57
	3.29	-56
	3.3	-58
	3.3	-58
	3.3	-61
	3.3	-59
	3.3	-60
	3.31	-55
	3.31	-60
	3.31	-59
	3.31	-59
	3.31	-57
	3.31	-57
	3.32	-54
	3.32	-57
	3.32	-53
	3.32	-57
	3.32	-53
	3.32	-57
	3.33	-54
	3.33	-55
	3.33	-58
	3.33	-61
[truncated: 27,997 more rows]

## Sheet: Figure S3b
Figure S3b
	SUPERBIO Ketone (94)
	Try1		Try2		Try3
	Strain (%)	Stress (MPa)	Strain (%)	Stress (MPa)	Strain (%)	Stress (MPa)
	0.06083	1.99353	0.000182682	0.03926	0	0.02821
	0.06807	2.30989	0.00983	0.35033	0.00712	0.25323
	0.11633	4.22071	0.02634	0.93153	0.02167	0.8406
	0.20705	7.84664	0.11893	4.62561	0.11845	4.66962
	0.26646	10.1486	0.18805	7.31714	0.18696	7.30637
	0.32528	12.3747	0.25104	9.74466	0.24289	9.45798
	0.38904	14.779	0.31114	12.032	0.30965	11.9884
	0.44819	16.9828	0.37136	14.2901	0.3684	14.2074
	0.50979	19.2158	0.43318	16.5863	0.42938	16.4575
	0.5703	21.4077	0.49266	18.7563	0.49134	18.7396
	0.63043	23.5035	0.5551	21.0003	0.55177	20.902
	0.69262	25.6694	0.61345	23.0707	0.61206	23.0498
	0.75159	27.6434	0.6768	25.2694	0.67483	25.2421
	0.81502	29.7639	0.73825	27.3665	0.73296	27.2442
	0.87621	31.7234	0.79664	29.3019	0.79562	29.3523
	0.93464	33.5636	0.8601	31.3889	0.85407	31.2787
	0.99876	35.548	0.9209	33.3282	0.91823	33.3486
	1.05762	37.2887	0.98001	35.1513	0.97815	35.2403
	1.1175	39.0246	1.04351	37.1016	1.03708	37.0311
	1.18137	40.8519	1.10172	38.8121	1.10055	38.9526
	1.23898	42.4186	1.16332	40.58	1.16032	40.6834
	1.30292	44.1186	1.22448	42.2996	1.21984	42.3723
	1.36131	45.6127	1.28553	43.9426	1.28341	44.1459
	1.424	47.1708	1.34658	45.5546	1.34096	45.6699
	1.48465	48.6273	1.4061	47.0528	1.40424	47.3319
	1.54366	49.9593	1.46858	48.6018	1.46412	48.847
	1.60581	51.3704	1.52938	50.0469	1.52539	50.3464
	1.66832	52.7328	1.58769	51.3622	1.5875	51.8318
	1.72466	53.8511	1.65181	52.8132	1.64644	53.1583
	1.7913	55.2501	1.71034	54.043	1.70833	54.544
	1.84779	56.2879	1.77179	55.3049	1.77048	55.8626
	1.91184	57.5003	1.83409	56.5678	1.82813	57.0351
	1.97044	58.5225	1.89361	57.677	1.89357	58.3593
	2.03259	59.5916	1.95564	58.8236	1.95064	59.412
	2.09368	60.6092	2.01571	59.8835	2.01348	60.578
	2.15345	61.5247	2.07603	60.8953	2.07464	61.6878
	2.21414	62.4528	2.13898	61.9506	2.13486	62.6842
	2.27768	63.4129	2.19719	62.8211	2.19529	63.6765
	2.33347	64.104	2.26087	63.8173	2.25638	64.6451
	2.40018	65.0982	2.32057	64.6652	2.3163	65.5343
	2.45835	65.7956	2.38049	65.4382	2.37958	66.487
	2.51856	66.5123	2.44439	66.3448	2.43588	67.2097
	2.5814	67.2885	2.50307	67.0164	2.50168	68.1463
	2.64081	67.9255	2.56398	67.7404	2.56036	68.8632
	2.70142	68.5609	2.62528	68.4362	2.62123	69.5737
	2.7631	69.2124	2.68462	69.0486	2.68422	70.3555
	2.82203	69.7171	2.74706	69.6952	2.74403	70.9613
	2.88601	70.3711	2.80566	70.2271	2.80413	71.5873
	2.9433	70.7894	2.86836	70.7926	2.86719	72.2488
	3.00782	71.3673	2.9304	71.3527	2.92444	72.7236
	3.06752	71.7889	2.98827	71.71	2.98875	73.3465
	3.12704	72.1676	3.05353	72.2805	3.04658	73.7743
	3.18995	72.6417	3.11242	72.6032	3.11023	74.2906
	3.2502	72.9737	3.17231	72.9337	3.17026	74.7039
	3.30979	73.2868	3.23522	73.3254	3.22948	75.0439
	3.37399	73.6789	3.29361	73.5504	3.29247	75.4876
	3.43062	73.8393	3.35586	73.8425	3.35269	75.7988
	3.49562	74.1837	3.41721	74.1039	3.41114	76.0327
	3.55334	74.3231	3.47709	74.2314	3.47651	76.4366
	3.61662	74.5488	3.53917	74.4293	3.53339	76.5747
	3.67603	74.6616	3.5977	74.4727	3.5962	76.837
	3.73628	74.7641	3.66091	74.6003	3.65656	77.0359
	3.7977	74.868	3.72115	74.5967	3.71805	77.1878
	3.86054	74.9685	3.77965	74.5052	3.77961	77.3512
	3.91662	74.8721	3.84436	74.5295	3.83898	77.394
	3.98378	75.0342	3.90296	74.3338	3.90095	77.4771
	4.03964	74.8573	3.96321	74.1013	3.9624	77.5152
	4.10409	74.8589	4.02689	73.912	4.02028	77.4562
	4.16299	74.6999	4.08557	73.413	4.08513	77.5329
	4.22572	74.5723	4.14797	72.8598	4.14308	77.4038
	4.28513	74.3256	4.20811	71.9507	4.20544	77.3413
	4.34636	74.0764	4.26891	70.576	4.26701	77.2553
	4.40577	73.7209	4.33058	68.6026	4.32696	77.0471
	4.47048	73.4244	4.38937	66.4967	4.38802	76.8741
	4.52576	72.7637	4.45261	64.9984	4.44867	76.6415
	4.59288	72.2775	4.51282	64.0155	4.50873	76.361
	4.64947	71.2813	4.57278	63.3379	4.57176	76.0781
	4.71136	70.1401	4.63646	63.0541	4.62806	75.5719
	4.77271	68.7938	4.69543	62.728	4.69415	75.2268
	4.83296	67.2875	4.75619	62.5839	4.75261	74.5724
	4.89309	65.914	4.81757	62.5182	4.81312	73.7741
	4.95608	64.9088	4.87716	62.4594	4.87658	72.8472
	5.01447	64.0145	4.93924	62.4858	4.93672	71.4384
	5.07837	63.5643	4.99781	62.4547	4.99573	69.7045
	5.13489	63.0861	5.06142	62.5367	5.05893	68.1243
	5.20047	62.9851	5.12232	62.5705	5.1171	66.7053
	5.25923	62.7778	5.18089	62.4867	5.18071	65.8662
	5.31984	62.6746	5.24549	62.5881	5.23814	65.1733
	5.38239	62.6709	5.30515	62.5046	5.30227	64.8661
	5.44271	62.6052	5.36346	62.374	5.36284	64.6185
	5.50168	62.5123	5.42795	62.4373	5.42181	64.3932
	5.56609	62.6249	5.48575	62.2778	5.48462	64.3496
	5.62284	62.4832	5.54823	62.2504	5.5449	64.2654
	5.68747	62.5491	5.60833	62.1684	5.60354	64.1319
	5.74578	62.4617	5.66989	62.0978	5.66803	64.2189
	5.80844	62.4787	5.7312	62.0464	5.72525	64.0595
	5.86898	62.443	5.79054	61.952	5.78867	64.0929
	5.92861	62.3661	5.85265	61.9386	5.84859	64.0289
	5.99006	62.3614	5.91418	61.9262	5.90994	63.9793
	6.05225	62.3721	5.97157	61.7954	5.97136	63.9481
	6.10939	62.2112	6.0365	61.8919	6.03076	63.8538
	6.17526	62.3322	6.09423	61.7788	6.09291	63.8601
	6.23244	62.1525	6.15634	61.7815	6.15532	63.8905
	6.29503	62.1558	6.21823	61.8097	6.21202	63.7456
	6.35641	62.139	6.27786	61.736	6.27757	63.8815
	6.41695	62.0555	6.33964	61.7537	6.33533	63.7986
	6.47735	62.0178	6.4004	61.7344	6.39763	63.8319
	6.53778	61.9804	6.46072	61.7273	6.45893	63.8855
	6.59858	61.9553	6.52382	61.7811	6.51915	63.8696
	6.66145	62.0241	6.58089	61.6953	6.58001	63.9031
	6.71827	61.8883	6.64527	61.8046	6.64063	63.9364
	6.78396	62.0378	6.70515	61.8096	6.70029	63.9431
	6.84311	61.9776	6.76489	61.7748	6.76463	64.109
	6.90329	61.9651	6.82791	61.8798	6.82042	64.0145
	6.96569	62.0299	6.88776	61.8522	6.8863	64.2056
	7.02492	62.0159	6.94837	61.8732	6.94501	64.2175
	7.08601	62.042	7.00935	61.9277	7.00555	64.244
	7.14713	62.1213	7.06887	61.9366	7.06829	64.3749
	7.20676	62.115	7.13193	62.0555	7.12872	64.3868
	7.26982	62.2417	7.19039	62.0528	7.18772	64.3812
	7.32788	62.2123	7.25312	62.1437	7.25163	64.5278
	7.39185	62.3738	7.31487	62.2349	7.30906	64.4712
	7.45225	62.4163	7.37285	62.1818	7.37326	64.5952
	7.51111	62.4272	7.43767	62.379	7.43065	64.5467
	7.57505	62.5858	7.49678	62.3566	7.49467	64.6626
	7.63445	62.5997	7.55586	62.3562	7.55466	64.6798
	7.69397	62.6172	7.6202	62.5026	7.61418	64.6753
	7.75809	62.7728	7.6783	62.4526	7.67651	64.7789
	7.81505	62.7	7.74019	62.4878	7.73745	64.8146
	7.87958	62.8628	7.80106	62.5239	7.79576	64.7823
	7.93745	62.8433	7.86189	62.5231	7.86025	64.933
	8.00077	62.95	7.92364	62.574	7.9175	64.8699
	8.06094	62.9832	7.98257	62.5261	7.98148	64.9858
	8.12017	62.9844	8.04476	62.5988	8.04063	64.9754
	8.18195	63.0632	8.10614	62.6404	8.10183	64.993
	8.24505	63.1853	8.16379	62.5939	8.16438	65.078
	8.30113	63.1028	8.22843	62.748	8.22313	65.0424
	8.36807	63.3383	8.2871	62.7355	8.28498	65.0968
	8.42437	63.2581	8.3487	62.7908	8.34731	65.1657
	8.48802	63.3785	8.41005	62.8638	8.40424	65.079
	8.54757	63.4173	8.46986	62.8568	8.46978	65.2406
	8.61012	63.5007	8.53288	62.9695	8.5274	65.1959
	8.66883	63.4952	8.59222	62.9599	8.59003	65.2662
	8.73018	63.5714	8.65269	62.9843	8.651	65.3384
	8.79101	63.6137	8.71564	63.0725	8.7118	65.3555
	8.85462	63.7442	8.77351	63.0329	8.7722	65.3882
	8.90986	63.6181	8.83723	63.1331	8.83292	65.4116
	8.9768	63.8421	8.89726	63.1531	8.89346	65.446
	9.03445	63.7776	8.95678	63.1275	8.95597	65.5375
	9.09576	63.8298	9.02061	63.281	9.01206	65.4572
	9.15714	63.8999	9.07961	63.2304	9.07859	65.6547
	9.21761	63.915	9.14056	63.2617	9.13694	65.6355
	9.27782	63.9318	9.20212	63.3141	9.19799	65.6493
	9.33986	64.0369	9.26167	63.3055	9.26043	65.7772
	9.3985	63.9913	9.3232	63.3448	9.32042	65.7627
	9.46295	64.1602	9.3821	63.3438	9.38078	65.7932
	9.51922	64.0593	9.44531	63.4185	9.44366	65.8812
	9.584	64.2093	9.50712	63.4815	9.50117	65.8068
	9.64421	64.2426	9.56493	63.409	9.56551	65.9186
	9.70402	64.2327	9.62938	63.5483	9.62316	65.8518
	9.76646	64.3204	9.68845	63.5207	9.68648	65.9242
	9.82693	64.3292	9.74881	63.5372	9.74658	65.9356
	9.88586	64.2874	9.8118	63.6581	9.80658	65.9365
	9.95042	64.4337	9.87062	63.6479	9.86927	66.0413
	10.0072	64.3482	9.93259	63.7308	9.92948	66.059
	10.0722	64.4876	9.99364	63.8142	9.98791	66.0398
	10.1294	64.4164	10.0534	63.8272	10.0527	66.2171
	10.1934	64.5134	10.1158	63.9641	10.1096	66.1637
	10.2526	64.4814	10.1747	63.9767	10.173	66.289
	10.3133	64.4892	10.2375	64.1141	10.2328	66.3278
	10.374	64.4957	10.2981	64.1765	10.2947	66.3952
	10.4371	64.5752	10.3561	64.1681	10.3558	66.4527
	10.4928	64.4496	10.4205	64.3413	10.4159	66.4672
	10.5605	64.6575	10.4793	64.3415	10.4773	66.5249
	10.6162	64.5112	10.54	64.3566	10.5392	66.5719
	10.6806	64.5884	10.6033	64.495	10.5963	66.4985
	10.7394	64.535	10.662	64.4329	10.6622	66.6543
	10.8018	64.5649	10.7247	64.5238	10.7201	66.6097
	10.8615	64.5021	10.7848	64.4936	10.7814	66.6009
	10.9232	64.5147	10.8456	64.4946	10.8433	66.6731
	10.9823	64.4413	10.9071	64.5062	10.9035	66.6338
	11.0472	64.5306	10.9654	64.4323	10.9642	66.661
	11.1022	64.3531	11.0291	64.4925	11.0253	66.665
	11.1692	64.5148	11.0901	64.4975	11.0851	66.6718
	11.2258	64.3587	11.148	64.3745	11.1482	66.7514
	11.2885	64.3441	11.2131	64.5267	11.2045	66.6346
	11.3492	64.2951	11.2715	64.4255	11.271	66.7993
	11.4101	64.1965	11.333	64.465	11.3293	66.7414
	11.4701	64.0815	11.394	64.4969	11.3895	66.6962
	11.5319	64.0442	11.4536	64.4993	11.4527	66.79
	11.5904	63.9046	11.5154	64.5635	11.5128	66.7574
	11.6551	63.9528	11.5747	64.5948	11.5726	66.7419
	11.7113	63.7763	11.6377	64.687	11.6353	66.8319
	11.7769	63.8695	11.6989	64.7666	11.6936	66.7946
	11.8359	63.7904	11.7567	64.7219	11.7574	66.9049
	11.8969	63.7511	11.8219	64.9303	11.815	66.8888
	11.9581	63.7514	11.8809	64.9381	11.8791	67.0132
	12.0194	63.7567	11.9402	64.9584	11.9393	67.0652
	12.0775	63.6612	12.0034	65.1121	11.9987	67.0594
	12.1437	63.788	12.063	65.138	12.0611	67.1637
	12.1995	63.6061	12.1244	65.196	12.1216	67.196
	12.2643	63.5877	12.1855	65.2843	12.18	67.1729
	12.3213	63.324	12.2464	65.318	12.2446	67.3404
	12.3859	63.1011	12.3087	65.4085	12.3015	67.2632
	12.4446	62.4355	12.3672	65.3603	12.3654	67.3826
	12.4955	56.1719	12.4294	65.4322	12.4245	67.4076
	12.4979	49.5813	12.4903	65.4463	12.4869	67.4798
	12.5004	41.568	12.5481	65.3675	12.5479	67.5237
	12.5023	35.1541	12.6128	65.4975	12.6077	67.5222
	12.5042	28.6971	12.671	65.4505	12.6689	67.5618
			12.7329	65.479	12.7315	67.657
			12.7943	65.5334	12.7887	67.5728
			12.8551	65.5338	12.8541	67.7586
			12.9161	65.5468	12.9125	67.7101
			12.9776	65.573	12.9745	67.7618
			13.0366	65.5159	13.0355	67.7925
			13.1001	65.6028	13.0955	67.7664
			13.1572	65.5149	13.1569	67.7817
			13.2221	65.643	13.217	67.7697
			13.2818	65.6427	13.2771	67.7294
			13.3419	65.6291	13.3404	67.812
			13.4048	65.7193	13.3972	67.6904
			13.4641	65.687	13.4626	67.8322
			13.5247	65.7071	13.5216	67.79
			13.5864	65.762	13.5814	67.7605
			13.6452	65.727	13.6456	67.885
			13.7085	65.8353	13.7043	67.8182
			13.7668	65.7972	13.7645	67.8164
			13.8301	65.8897	13.8273	67.8987
			13.8908	65.9133	13.8855	67.8275
			13.9498	65.8716	13.9498	67.9355
			14.014	65.9899	14.0072	67.8476
			14.0732	65.9382	14.0711	67.9337
			14.1323	65.8671	14.132	67.938
			14.1963	65.9342	14.1899	67.8407
			14.2541	65.7787	14.2529	67.913
			14.3173	65.7331	14.3135	67.8963
			14.3773	65.5883	14.3726	67.8395
			14.4386	65.3904	14.4368	67.9372
			14.4947	59.9742	14.494	67.8198
			14.5206	54.6007	14.5576	67.8807
			14.5467	49.2691	14.6179	67.8596
			14.5746	43.9403	14.6787	67.8028
			14.6021	38.5746	14.7404	67.8051
			14.6262	33.2043	14.7999	67.7132
			14.6401	29.7941	14.8619	67.4918
					14.9235	62.1453
					14.9813	55.7372
					15.0463	48.7178
					15.1045	41.4538
					15.1661	34.2336
					15.2275	29.552

## Sheet: Figure S3d
Figure 3d
	ppm	intensity
	16.1712	67
	16.1709	59
	16.1706	52
	16.1702	49
	16.17	49
	16.1696	45
	16.1693	41
	16.169	42
	16.1687	44
	16.1684	46
	16.1681	47
	16.1678	49
	16.1675	51
	16.1672	53
	16.1669	54
	16.1666	53
	16.1663	53
	16.166	53
	16.1657	54
	16.1654	52
	16.1651	48
	16.1648	49
	16.1644	51
	16.1641	55
	16.1638	61
	16.1635	61
	16.1632	58
	16.1629	57
	16.1626	59
	16.1623	62
	16.162	63
	16.1617	62
	16.1614	61
	16.1611	59
	16.1608	56
	16.1605	57
	16.1602	59
	16.1599	57
	16.1595	53
	16.1593	51
	16.1589	55
	16.1586	62
	16.1583	67
	16.158	69
	16.1577	67
	16.1574	62
	16.1571	56
	16.1568	52
	16.1565	49
	16.1562	48
	16.1559	50
	16.1556	51
	16.1553	48
	16.155	42
	16.1547	39
	16.1544	39
	16.1541	42
	16.1537	44
	16.1534	45
	16.1531	46
	16.1528	48
	16.1525	52
	16.1522	58
	16.1519	60
	16.1516	58
	16.1513	53
	16.151	49
	16.1507	51
	16.1504	53
	16.1501	52
	16.1498	53
	16.1495	53
	16.1492	51
	16.1488	49
	16.1486	48
	16.1482	48
	16.1479	49
	16.1476	48
	16.1473	45
	16.147	40
	16.1467	39
	16.1464	43
	16.1461	47
	16.1458	47
	16.1455	45
	16.1452	43
	16.1449	41
	16.1446	42
	16.1443	42
	16.144	39
	16.1437	37
	16.1434	38
	16.143	39
	16.1427	37
	16.1424	37
	16.1421	38
	16.1418	43
	16.1415	49
	16.1412	53
	16.1409	55
	16.1406	56
	16.1403	53
	16.14	49
	16.1397	49
	16.1394	51
	16.1391	56
	16.1388	57
	16.1385	52
	16.1382	47
	16.1379	44
	16.1376	43
	16.1372	44
	16.1369	48
	16.1366	50
	16.1363	52
	16.136	52
	16.1357	48
	16.1354	48
	16.1351	48
	16.1348	46
	16.1345	43
	16.1342	39
	16.1339	39
	16.1336	42
	16.1333	44
	16.133	41
	16.1327	38
	16.1323	40
	16.132	43
	16.1317	45
	16.1314	48
	16.1311	49
	16.1308	52
	16.1305	57
	16.1302	59
	16.1299	55
	16.1296	51
	16.1293	49
	16.129	47
	16.1287	45
	16.1284	46
	16.1281	45
	16.1278	43
	16.1275	42
	16.1272	44
	16.1269	43
	16.1265	40
	16.1262	40
	16.1259	41
	16.1256	42
	16.1253	40
	16.125	41
	16.1247	42
	16.1244	38
	16.1241	35
	16.1238	37
	16.1235	38
	16.1232	40
	16.1229	43
	16.1226	43
	16.1223	40
	16.122	40
	16.1216	42
	16.1213	40
	16.121	37
	16.1207	37
	16.1204	38
	16.1201	42
	16.1198	44
	16.1195	41
	16.1192	32
	16.1189	26
	16.1186	24
	16.1183	24
	16.118	30
	16.1177	37
	16.1174	38
	16.1171	38
	16.1168	40
	16.1165	44
	16.1162	46
	16.1158	48
	16.1155	48
	16.1152	46
	16.1149	43
	16.1146	42
	16.1143	47
	16.114	51
	16.1137	50
	16.1134	45
	16.1131	40
	16.1128	39
	16.1125	43
	16.1122	43
	16.1119	41
	16.1116	41
	16.1113	41
	16.1109	40
	16.1106	36
	16.1103	36
	16.11	34
	16.1097	30
	16.1094	32
	16.1091	35
	16.1088	36
	16.1085	32
	16.1082	30
	16.1079	30
	16.1076	29
	16.1073	30
	16.107	33
	16.1067	36
	16.1064	32
	16.1061	28
	16.1058	25
	16.1055	22
	16.1051	24
	16.1048	29
	16.1045	33
	16.1042	33
	16.1039	32
	16.1036	33
	16.1033	39
	16.103	43
	16.1027	45
	16.1024	44
	16.1021	42
	16.1018	37
	16.1015	36
	16.1012	38
	16.1009	40
	16.1006	47
	16.1002	51
	16.0999	50
	16.0996	45
	16.0993	40
	16.099	39
	16.0987	37
	16.0984	33
	16.0981	31
	16.0978	33
	16.0975	34
	16.0972	34
	16.0969	33
	16.0966	34
	16.0963	37
	16.096	41
	16.0957	44
	16.0954	40
	16.0951	36
	16.0948	37
	16.0944	42
	16.0941	45
	16.0938	47
	16.0935	47
	16.0932	45
	16.0929	42
	16.0926	44
	16.0923	47
	16.092	44
	16.0917	37
	16.0914	36
	16.0911	41
	16.0908	42
	16.0905	39
	16.0902	37
	16.0899	42
	16.0896	49
	16.0892	50
	16.0889	48
	16.0886	46
	16.0883	44
	16.088	36
	16.0877	26
	16.0874	22
	16.0871	23
	16.0868	29
	16.0865	35
	16.0862	37
	16.0859	37
	16.0856	38
	16.0853	41
	16.085	44
	16.0847	46
	16.0844	47
	16.0841	48
	16.0837	49
	16.0834	56
	16.0831	58
	16.0828	55
	16.0825	52
	16.0822	47
	16.0819	40
	16.0816	37
	16.0813	38
	16.081	40
	16.0807	45
	16.0804	48
	16.0801	50
	16.0798	47
	16.0795	43
	16.0792	42
	16.0789	39
	16.0785	38
	16.0783	40
	16.0779	42
	16.0776	44
	16.0773	42
	16.077	40
	16.0767	39
	16.0764	38
	16.0761	37
	16.0758	36
	16.0755	38
	16.0752	39
	16.0749	42
	16.0746	45
	16.0743	45
	16.074	44
	16.0737	44
	16.0734	44
	16.073	44
	16.0727	44
	16.0724	42
	16.0721	40
	16.0718	37
	16.0715	34
	16.0712	34
	16.0709	38
	16.0706	41
	16.0703	46
	16.07	51
	16.0697	53
	16.0694	46
	16.0691	39
	16.0688	38
	16.0685	41
	16.0682	45
	16.0678	45
	16.0676	45
	16.0672	42
	16.0669	35
	16.0666	31
	16.0663	33
	16.066	33
	16.0657	31
	16.0654	25
	16.0651	21
	16.0648	21
	16.0645	23
	16.0642	30
	16.0639	35
	16.0636	41
	16.0633	43
	16.063	43
	16.0627	43
	16.0623	45
	16.062	47
	16.0617	45
	16.0614	41
	16.0611	38
	16.0608	38
	16.0605	40
	16.0602	43
	16.0599	44
	16.0596	47
	16.0593	48
	16.059	45
	16.0587	42
	16.0584	38
	16.0581	37
	16.0578	36
	16.0575	39
	16.0572	41
	16.0569	38
	16.0565	34
	16.0562	33
	16.0559	35
	16.0556	32
	16.0553	28
	16.055	27
	16.0547	30
	16.0544	33
	16.0541	36
	16.0538	39
	16.0535	40
	16.0532	43
	16.0529	44
	16.0526	38
	16.0523	32
	16.052	26
	16.0516	29
	16.0513	36
	16.051	39
	16.0507	41
	16.0504	43
	16.0501	46
	16.0498	45
	16.0495	39
	16.0492	38
	16.0489	37
	16.0486	33
	16.0483	34
	16.048	40
	16.0477	42
	16.0474	39
	16.0471	36
	16.0468	36
	16.0465	40
	16.0462	40
	16.0459	32
	16.0455	26
	16.0452	26
	16.0449	32
	16.0446	40
	16.0443	42
	16.044	38
	16.0437	38
	16.0434	40
	16.0431	40
	16.0428	37
	16.0425	33
	16.0422	31
	16.0419	30
	16.0416	32
	16.0413	35
	16.041	36
	16.0406	34
	16.0403	29
	16.04	26
	16.0397	27
	16.0394	29
	16.0391	32
	16.0388	39
	16.0385	40
	16.0382	41
	16.0379	45
	16.0376	43
	16.0373	40
	16.037	35
	16.0367	25
	16.0364	19
	16.0361	21
	16.0358	23
	16.0355	27
	16.0352	33
	16.0348	35
	16.0345	31
	16.0342	28
	16.0339	28
	16.0336	31
	16.0333	35
	16.033	37
	16.0327	41
	16.0324	43
	16.0321	40
	16.0318	37
	16.0315	40
	16.0312	45
	16.0309	48
	16.0306	45
	16.0303	41
	16.0299	43
	16.0297	44
	16.0293	41
	16.029	43
	16.0287	51
	16.0284	57
	16.0281	56
	16.0278	54
	16.0275	52
	16.0272	46
	16.0269	41
	16.0266	37
	16.0263	37
	16.026	40
	16.0257	42
	16.0254	42
	16.0251	42
	16.0248	38
	16.0245	32
	16.0241	29
	16.0238	32
	16.0235	39
	16.0232	43
	16.0229	47
	16.0226	51
	16.0223	52
	16.022	51
	16.0217	45
	16.0214	37
	16.0211	34
	16.0208	29
	16.0205	29
	16.0202	34
	16.0199	35
	16.0196	31
	16.0192	28
	16.019	26
	16.0186	27
	16.0183	31
	16.018	31
	16.0177	25
	16.0174	20
	16.0171	16
	16.0168	15
	16.0165	20
	16.0162	26
	16.0159	29
	16.0156	28
	16.0153	26
	16.015	26
	16.0147	25
	16.0144	22
	16.0141	18
	16.0138	14
	16.0134	16
	16.0131	21
	16.0128	23
	16.0125	24
	16.0122	25
	16.0119	28
	16.0116	29
	16.0113	27
	16.011	26
	16.0107	23
	16.0104	19
	16.0101	19
	16.0098	20
	16.0095	20
	16.0092	21
	16.0089	17
	16.0085	12
	16.0083	15
	16.0079	20
	16.0076	21
	16.0073	25
	16.007	30
	16.0067	31
	16.0064	28
	16.0061	23
	16.0058	22
	16.0055	26
	16.0052	28
	16.0049	30
	16.0046	31
	16.0043	33
	16.004	30
	16.0037	22
	16.0034	21
	16.0031	27
	16.0027	31
	16.0024	35
	16.0021	37
	16.0018	35
	16.0015	35
	16.0012	32
	16.0009	29
	16.0006	29
	16.0003	27
	16	24
	15.9997	25
	15.9994	26
	15.9991	27
	15.9988	28
	15.9985	30
	15.9982	33
	15.9979	32
	15.9976	28
	15.9972	26
	15.9969	27
	15.9966	30
	15.9963	35
	15.996	40
	15.9957	38
	15.9954	32
	15.9951	30
	15.9948	31
	15.9945	34
	15.9942	36
	15.9939	39
	15.9936	39
	15.9933	38
	15.993	33
	15.9927	28
	15.9924	26
	15.9921	32
	15.9917	42
	15.9914	43
	15.9911	37
	15.9908	33
	15.9905	32
	15.9902	35
	15.9899	38
	15.9896	37
	15.9893	36
	15.989	34
	15.9887	31
	15.9884	27
	15.9881	26
	15.9878	32
	15.9875	42
	15.9872	51
	15.9869	61
	15.9865	61
	15.9862	49
	15.9859	35
	15.9856	26
	15.9853	21
	15.985	22
	15.9847	28
	15.9844	30
	15.9841	28
	15.9838	22
	15.9835	19
	15.9832	20
	15.9829	21
	15.9826	24
	15.9823	32
	15.982	37
	15.9817	32
	15.9814	27
	15.981	21
	15.9807	16
	15.9804	12
	15.9801	9
	15.9798	11
	15.9795	17
	15.9792	24
	15.9789	30
	15.9786	29
	15.9783	29
	15.978	33
	15.9777	37
	15.9774	35
	15.9771	28
	15.9768	23
	15.9765	25
	15.9762	25
	15.9758	25
	15.9755	27
	15.9752	31
	15.9749	31
	15.9746	30
	15.9743	32
	15.974	36
	15.9737	34
	15.9734	28
	15.9731	27
	15.9728	30
	15.9725	36
	15.9722	40
	15.9719	41
	15.9716	40
	15.9713	35
	15.971	33
	15.9706	34
	15.9703	35
	15.97	36
	15.9697	38
	15.9694	37
	15.9691	38
	15.9688	37
	15.9685	35
	15.9682	34
	15.9679	31
	15.9676	25
	15.9673	20
	15.967	17
	15.9667	15
	15.9664	18
	15.9661	24
	15.9658	25
	15.9655	26
	15.9651	26
	15.9648	26
	15.9645	29
	15.9642	35
	15.9639	36
	15.9636	32
	15.9633	29
	15.963	28
	15.9627	25
	15.9624	22
	15.9621	20
	15.9618	20
	15.9615	25
	15.9612	27
	15.9609	30
	15.9606	35
	15.9603	41
	15.9599	43
	15.9596	41
	15.9593	39
	15.959	37
	15.9587	32
	15.9584	25
	15.9581	21
	15.9578	25
	15.9575	30
	15.9572	40
	15.9569	41
	15.9566	33
	15.9563	22
	15.956	16
	15.9557	16
	15.9554	21
	15.9551	25
	15.9548	23
	15.9544	19
	15.9542	21
	15.9538	27
	15.9535	32
	15.9532	32
	15.9529	29
	15.9526	26
	15.9523	26
	15.952	20
	15.9517	15
	15.9514	19
	15.9511	21
	15.9508	17
	15.9505	15
	15.9502	20
	15.9499	23
	15.9496	21
	15.9493	24
	15.9489	27
	15.9486	28
	15.9483	31
	15.948	26
	15.9477	20
	15.9474	19
	15.9471	22
	15.9468	28
	15.9465	31
	15.9462	36
	15.9459	39
	15.9456	44
	15.9453	47
	15.945	47
	15.9447	45
	15.9444	40
	15.9441	35
	15.9437	30
	15.9435	26
	15.9431	24
	15.9428	25
	15.9425	24
	15.9422	20
	15.9419	19
	15.9416	21
	15.9413	21
	15.941	22
	15.9407	24
	15.9404	28
	15.9401	27
	15.9398	20
	15.9395	15
	15.9392	18
	15.9389	24
	15.9386	29
	15.9383	36
	15.938	40
	15.9376	37
	15.9373	29
	15.937	22
	15.9367	17
	15.9364	13
	15.9361	9
	15.9358	8
	15.9355	13
	15.9352	18
	15.9349	24
	15.9346	28
	15.9343	23
	15.934	20
	15.9337	20
	15.9334	21
	15.9331	25
	15.9328	31
	15.9324	36
	15.9321	37
	15.9318	35
	15.9315	34
	15.9312	29
	15.9309	23
	15.9306	25
	15.9303	26
	15.93	25
	15.9297	30
	15.9294	40
	15.9291	49
	15.9288	48
	15.9285	37
	15.9282	30
	15.9279	29
	15.9276	29
	15.9273	27
	15.9269	24
	15.9266	22
	15.9263	23
	15.926	25
	15.9257	25
	15.9254	21
	15.9251	17
	15.9248	14
	15.9245	12
	15.9242	9
	15.9239	5
	15.9236	0
	15.9233	0
	15.923	3
	15.9227	11
	15.9224	27
	15.9221	38
	15.9217	40
	15.9214	38
	15.9211	37
	15.9208	40
	15.9205	41
	15.9202	42
	15.9199	41
	15.9196	35
	15.9193	33
	15.919	37
	15.9187	40
	15.9184	42
	15.9181	41
	15.9178	33
	15.9175	27
	15.9172	23
	15.9169	20
	15.9166	16
	15.9162	13
	15.9159	14
	15.9156	16
	15.9153	16
	15.915	13
	15.9147	6
	15.9144	5
	15.9141	6
	15.9138	2
	15.9135	3
	15.9132	7
	15.9129	9
	15.9126	9
	15.9123	12
	15.912	17
	15.9117	16
	15.9114	17
	15.911	19
	15.9107	22
	15.9104	27
	15.9101	33
	15.9098	42
	15.9095	47
	15.9092	47
	15.9089	46
	15.9086	44
	15.9083	41
	15.908	41
	15.9077	39
	15.9074	33
	15.9071	29
	15.9068	27
	15.9065	28
	15.9062	28
	15.9058	22
	15.9055	21
	15.9052	20
	15.9049	22
	15.9046	28
	15.9043	31
	15.904	30
	15.9037	27
	15.9034	25
	15.9031	21
	15.9028	19
	15.9025	17
	15.9022	14
	15.9019	15
	15.9016	17
	15.9013	20
	15.901	28
	15.9007	38
	15.9003	43
	15.9	47
	15.8997	48
	15.8994	42
	15.8991	34
	15.8988	30
	15.8985	30
	15.8982	31
	15.8979	27
	15.8976	30
	15.8973	36
	15.897	37
	15.8967	38
	15.8964	39
	15.8961	38
	15.8958	33
	15.8955	27
	15.8951	25
	15.8948	26
	15.8945	35
	15.8942	45
	15.8939	51
	15.8936	51
	15.8933	42
	15.893	32
	15.8927	30
	15.8924	35
	15.8921	42
	15.8918	43
	15.8915	41
	15.8912	40
	15.8909	37
	15.8906	28
	15.8903	19
	15.89	16
	15.8896	18
	15.8894	19
	15.889	21
	15.8887	21
	15.8884	21
	15.8881	20
	15.8878	18
	15.8875	12
	15.8872	6
	15.8869	8
	15.8866	11
	15.8863	15
	15.886	23
	15.8857	32
	15.8854	35
	15.8851	32
	15.8848	27
	15.8844	25
	15.8841	31
	15.8838	38
	15.8835	42
	15.8832	45
	15.8829	45
	15.8826	44
	15.8823	46
	15.882	45
	15.8817	37
	15.8814	26
	15.8811	21
	15.8808	20
	15.8805	18
	15.8802	17
	15.8799	18
	15.8796	25
	15.8793	28
	15.8789	26
	15.8787	28
	15.8783	30
	15.878	31
	15.8777	32
	15.8774	33
	15.8771	34
	15.8768	33
	15.8765	31
	15.8762	31
	15.8759	31
	15.8756	26
	15.8753	17
	15.875	13
	15.8747	9
	15.8744	9
	15.8741	12
	15.8738	11
	15.8735	9
	15.8732	13
	15.8728	19
	15.8725	23
	15.8722	17
	15.8719	11
	15.8716	12
	15.8713	17
	15.871	28
	15.8707	41
	15.8704	47
	15.8701	46
	15.8698	43
	15.8695	42
	15.8692	45
	15.8689	48
	15.8686	43
	15.8682	35
	15.868	29
	15.8676	23
	15.8673	16
	15.867	17
	15.8667	22
	15.8664	28
	15.8661	37
	15.8658	46
	15.8655	55
	15.8652	53
	15.8649	43
	15.8646	34
	15.8643	27
	15.864	26
	15.8637	30
	15.8634	31
	15.8631	30
	15.8628	33
	15.8625	33
	15.8621	34
	15.8618	36
	15.8615	38
	15.8612	39
	15.8609	30
	15.8606	23
	15.8603	24
	15.86	31
	15.8597	35
	15.8594	36
	15.8591	36
	15.8588	36
	15.8585	34
	15.8582	32
	15.8579	27
	15.8576	22
	15.8573	22
	15.8569	24
	15.8566	28
	15.8563	32
	15.856	28
	15.8557	23
	15.8554	19
	15.8551	17
	15.8548	20
	15.8545	22
	15.8542	23
	15.8539	22
	15.8536	17
	15.8533	8
	15.853	0
	15.8527	-1
	15.8524	0
	15.8521	0
	15.8517	-1
	15.8514	-1
	15.8511	1
	15.8508	8
	15.8505	15
	15.8502	18
	15.8499	22
	15.8496	26
	15.8493	29
	15.849	30
	15.8487	29
	15.8484	28
	15.8481	31
	15.8478	37
	15.8475	37
	15.8472	32
	15.8469	27
	15.8466	19
	15.8462	11
	15.8459	9
	15.8456	12
	15.8453	12
	15.845	10
	15.8447	10
	15.8444	10
	15.8441	12
	15.8438	19
	15.8435	25
	15.8432	30
	15.8429	25
	15.8426	24
	15.8423	27
	15.842	28
	15.8417	23
	15.8414	22
	15.841	24
	15.8407	26
	15.8404	27
	15.8401	28
	15.8398	29
	15.8395	28
	15.8392	28
	15.8389	24
	15.8386	20
	15.8383	21
	15.838	26
	15.8377	32
	15.8374	37
	15.8371	38
	15.8368	37
	15.8365	39
	15.8362	36
	15.8359	29
	15.8355	25
	15.8352	30
	15.8349	40
	15.8346	46
	15.8343	41
	15.834	32
	15.8337	26
	15.8334	26
	15.8331	27
	15.8328	27
	15.8325	24
	15.8322	23
	15.8319	23
	15.8316	18
	15.8313	11
	15.831	13
	15.8307	25
	15.8303	30
	15.83	26
	15.8297	18
	15.8294	11
	15.8291	9
	15.8288	9
	15.8285	7
	15.8282	5
	15.8279	8
	15.8276	8
	15.8273	9
	15.827	8
	15.8267	8
	15.8264	13
	15.8261	20
	15.8258	26
	15.8255	29
	15.8252	29
	15.8248	25
	15.8245	24
	15.8242	27
	15.8239	29
	15.8236	32
	15.8233	32
	15.823	25
	15.8227	23
	15.8224	25
	15.8221	27
	15.8218	32
	15.8215	32
	15.8212	34
	15.8209	41
	15.8206	42
	15.8203	37
	15.82	36
	15.8196	32
	15.8194	22
	15.819	14
	15.8187	13
	15.8184	19
	15.8181	21
	15.8178	18
	15.8175	19
	15.8172	25
	15.8169	29
	15.8166	34
	15.8163	38
	15.816	33
	15.8157	24
	15.8154	19
	15.8151	14
	15.8148	5
	15.8145	2
	15.8141	11
	15.8139	22
	15.8135	23
	15.8132	20
	15.8129	16
	15.8126	14
	15.8123	14
	15.812	17
	15.8117	18
	15.8114	18
	15.8111	22
	15.8108	24
	15.8105	28
	15.8102	32
	15.8099	31
	15.8096	28
	15.8093	23
	15.809	25
	15.8087	32
	15.8083	34
	15.808	33
	15.8077	30
	15.8074	33
	15.8071	37
	15.8068	36
	15.8065	34
	15.8062	30
	15.8059	31
	15.8056	35
	15.8053	33
	15.805	29
	15.8047	31
	15.8044	34
	15.8041	31
	15.8038	28
	15.8034	26
	15.8032	27
	15.8028	30
	15.8025	32
	15.8022	34
	15.8019	37
	15.8016	36
	15.8013	30
	15.801	21
	15.8007	15
	15.8004	12
	15.8001	10
	15.7998	14
	15.7995	20
	15.7992	17
	15.7989	14
	15.7986	11
	15.7983	8
	15.798	11
	15.7977	14
	15.7973	19
	15.797	22
	15.7967	20
	15.7964	19
	15.7961	16
	15.7958	12
	15.7955	10
	15.7952	15
	15.7949	15
	15.7946	16
	15.7943	16
	15.794	18
	15.7937	21
	15.7934	26
	15.7931	29
	15.7928	28
	15.7925	27
	15.7921	25
	15.7918	23
	15.7915	21
	15.7912	18
	15.7909	17
	15.7906	21
	15.7903	22
	15.79	21
	15.7897	19
	15.7894	17
	15.7891	14
	15.7888	14
	15.7885	20
	15.7882	26
	15.7879	27
	15.7876	30
	15.7873	38
	15.7869	40
	15.7866	36
	15.7863	33
	15.786	32
	15.7857	31
	15.7854	33
	15.7851	34
	15.7848	36
	15.7845	38
	15.7842	39
	15.7839	38
	15.7836	36
	15.7833	32
	15.783	28
	15.7827	26
	15.7824	25
	15.7821	25
	15.7818	23
	15.7814	22
	15.7811	19
	15.7808	21
	15.7805	27
	15.7802	33
	15.7799	36
	15.7796	34
	15.7793	29
	15.779	24
	15.7787	26
	15.7784	35
	15.7781	37
	15.7778	33
	15.7775	33
	15.7772	35
	15.7769	33
	15.7766	31
	15.7762	35
	15.7759	38
	15.7756	37
	15.7753	32
	15.775	29
	15.7747	25
	15.7744	19
	15.7741	18
	15.7738	16
	15.7735	18
	15.7732	22
	15.7729	22
	15.7726	17
	15.7723	10
	15.772	11
	15.7717	16
	15.7714	21
	15.7711	26
	15.7707	35
	15.7704	44
	15.7701	45
	15.7698	35
	15.7695	27
	15.7692	26
	15.7689	28
	15.7686	30
	15.7683	29
	15.768	22
	15.7677	18
	15.7674	22
	15.7671	25
	15.7668	29
	15.7665	30
	15.7662	28
	15.7659	25
	15.7655	23
	15.7652	22
	15.7649	21
	15.7646	22
	15.7643	28
	15.764	36
	15.7637	38
	15.7634	35
	15.7631	34
	15.7628	34
	15.7625	31
	15.7622	27
	15.7619	21
	15.7616	21
	15.7613	18
	15.761	15
	15.7607	16
	15.7604	20
	15.76	28
	15.7597	32
	15.7594	33
	15.7591	30
	15.7588	27
	15.7585	23
	15.7582	23
	15.7579	24
	15.7576	28
	15.7573	36
	15.757	37
	15.7567	35
	15.7564	33
	15.7561	33
	15.7558	30
	15.7555	29
	15.7552	31
	15.7548	38
	15.7546	45
	15.7542	42
	15.7539	33
	15.7536	31
	15.7533	33
	15.753	29
	15.7527	24
	15.7524	31
	15.7521	41
	15.7518	44
	15.7515	35
	15.7512	26
	15.7509	27
	15.7506	31
	15.7503	30
	15.75	25
	15.7497	26
	15.7493	29
	15.7491	29
	15.7487	26
	15.7484	23
	15.7481	20
	15.7478	22
	15.7475	24
	15.7472	25
	15.7469	23
	15.7466	20
	15.7463	25
	15.746	33
	15.7457	37
	15.7454	36
	15.7451	37
	15.7448	35
	15.7445	24
	15.7441	14
	15.7439	11
	15.7435	12
	15.7432	10
	15.7429	11
	15.7426	10
	15.7423	10
	15.742	14
	15.7417	17
	15.7414	20
	15.7411	21
	15.7408	22
	15.7405	22
	15.7402	22
	15.7399	23
	15.7396	25
	15.7393	29
	15.739	31
	15.7386	35
	15.7384	44
	15.738	51
	15.7377	51
	15.7374	49
	15.7371	37
	15.7368	26
	15.7365	20
	15.7362	19
	15.7359	17
	15.7356	12
	15.7353	11
	15.735	8
	15.7347	9
	15.7344	18
	15.7341	26
	15.7338	26
	15.7335	25
	15.7332	28
	15.7328	32
	15.7325	31
	15.7322	32
	15.7319	43
	15.7316	51
	15.7313	48
	15.731	43
	15.7307	39
	15.7304	35
	15.7301	32
	15.7298	34
	15.7295	36
	15.7292	32
	15.7289	26
	15.7286	25
	15.7283	31
	15.7279	41
	15.7277	47
	15.7273	48
	15.727	46
	15.7267	41
	15.7264	35
	15.7261	30
	15.7258	22
	15.7255	17
	15.7252	15
	15.7249	20
	15.7246	22
	15.7243	22
	15.724	26
	15.7237	34
	15.7234	44
	15.7231	44
	15.7228	35
	15.7225	28
	15.7221	25
	15.7218	20
	15.7215	15
	15.7212	10
	15.7209	13
	15.7206	19
	15.7203	25
	15.72	22
	15.7197	14
	15.7194	9
	15.7191	5
	15.7188	3
	15.7185	7
	15.7182	14
	15.7179	14
	15.7176	16
	15.7173	23
	15.717	29
	15.7166	33
	15.7163	33
	15.716	37
	15.7157	38
	15.7154	33
	15.7151	30
	15.7148	30
	15.7145	34
	15.7142	37
	15.7139	30
	15.7136	22
	15.7133	20
	15.713	20
	15.7127	20
	15.7124	17
	15.7121	16
	15.7118	22
	15.7114	26
	15.7111	27
	15.7108	23
	15.7105	16
	15.7102	10
	15.7099	6
	15.7096	0
	15.7093	0
	15.709	12
	15.7087	24
	15.7084	27
	15.7081	26
	15.7078	26
	15.7075	29
	15.7072	30
	15.7069	28
	15.7066	23
	15.7063	24
	15.7059	28
	15.7056	31
	15.7053	36
	15.705	41
	15.7047	43
	15.7044	42
	15.7041	36
	15.7038	33
	15.7035	30
	15.7032	21
	15.7029	12
	15.7026	10
	15.7023	16
	15.702	23
	15.7017	25
	15.7014	22
	15.7011	17
	15.7007	14
	15.7004	17
	15.7001	21
	15.6998	20
	15.6995	16
	15.6992	13
	15.6989	16
	15.6986	17
	15.6983	21
	15.698	25
	15.6977	24
	15.6974	18
	15.6971	21
	15.6968	29
	15.6965	29
	15.6962	22
	15.6959	23
	15.6956	28
	15.6952	29
	15.6949	30
	15.6946	30
	15.6943	30
	15.694	31
	15.6937	26
	15.6934	19
	15.6931	14
	15.6928	14
	15.6925	19
	15.6922	20
	15.6919	17
	15.6916	15
	15.6913	17
	15.691	20
	15.6907	20
	15.6904	23
	15.69	27
	15.6898	27
	15.6894	23
	15.6891	19
	15.6888	17
	15.6885	18
	15.6882	21
	15.6879	23
	15.6876	27
	15.6873	34
	15.687	41
	15.6867	44
	15.6864	41
	15.6861	34
	15.6858	28
	15.6855	27
	15.6852	24
	15.6849	22
	15.6845	19
	15.6842	17
	15.6839	16
	15.6836	17
	15.6833	24
	15.683	34
	15.6827	39
	15.6824	37
	15.6821	33
	15.6818	27
	15.6815	27
	15.6812	36
	15.6809	45
	15.6806	46
	15.6803	38
	15.68	31
	15.6797	29
	15.6793	26
	15.6791	23
	15.6787	26
	15.6784	35
	15.6781	43
	15.6778	42
	15.6775	32
	15.6772	23
	15.6769	18
	15.6766	15
	15.6763	14
	15.676	14
	15.6757	14
	15.6754	22
	15.6751	32
	15.6748	31
	15.6745	22
	15.6742	15
	15.6738	10
	15.6736	8
	15.6732	4
	15.6729	-1
	15.6726	-2
	15.6723	1
	15.672	4
	15.6717	6
	15.6714	14
	15.6711	25
	15.6708	29
	15.6705	23
	15.6702	14
	15.6699	11
	15.6696	7
	15.6693	1
	15.669	-4
	15.6687	-5
	15.6684	-6
	15.668	-4
	15.6677	0
	15.6674	1
	15.6671	0
	15.6668	2
	15.6665	12
	15.6662	19
	15.6659	22
	15.6656	21
	15.6653	20
	15.665	25
	15.6647	35
	15.6644	43
	15.6641	43
	15.6638	37
	15.6635	36
	15.6631	36
	15.6629	30
	15.6625	22
	15.6622	17
	15.6619	14
	15.6616	14
	15.6613	15
	15.661	15
	15.6607	17
	15.6604	19
	15.6601	20
	15.6598	25
	15.6595	33
	15.6592	42
	15.6589	44
	15.6586	38
	15.6583	27
	15.658	21
	15.6577	18
	15.6573	16
	15.657	19
	15.6567	21
	15.6564	21
	15.6561	19
	15.6558	19
	15.6555	21
	15.6552	22
	15.6549	22
	15.6546	22
	15.6543	24
	15.654	23
	15.6537	28
	15.6534	36
	15.6531	42
	15.6528	44
	15.6525	43
	15.6522	42
	15.6518	39
	15.6515	36
	15.6512	36
	15.6509	36
	15.6506	38
	15.6503	41
	15.65	42
	15.6497	38
	15.6494	34
	15.6491	33
	15.6488	27
	15.6485	21
	15.6482	21
	15.6479	21
	15.6476	18
	15.6473	16
	15.647	20
	15.6466	19
	15.6463	19
	15.646	28
	15.6457	39
	15.6454	42
	15.6451	45
	15.6448	46
	15.6445	46
	15.6442	42
	15.6439	33
	15.6436	26
	15.6433	23
	15.643	25
	15.6427	24
	15.6424	18
	15.6421	14
	15.6418	17
	15.6415	27
	15.6411	35
	15.6408	36
	15.6405	30
	15.6402	21
	15.6399	17
	15.6396	21
	15.6393	22
	15.639	18
	15.6387	19
	15.6384	25
	15.6381	31
	15.6378	35
	15.6375	33
	15.6372	26
	15.6369	15
	15.6366	11
	15.6363	17
	15.6359	23
	15.6356	27
	15.6353	28
	15.635	27
	15.6347	27
	15.6344	29
	15.6341	28
	15.6338	23
	15.6335	19
	15.6332	14
	15.6329	19
	15.6326	24
	15.6323	23
	15.632	20
	15.6317	26
	15.6314	33
	15.6311	35
	15.6308	31
	15.6304	22
	15.6301	19
	15.6298	21
	15.6295	24
	15.6292	28
	15.6289	29
	15.6286	28
	15.6283	29
	15.628	29
	15.6277	29
	15.6274	29
	15.6271	28
	15.6268	27
	15.6265	19
	15.6262	6
	15.6259	-1
	15.6256	2
	15.6252	6
	15.625	7
	15.6246	9
	15.6243	10
	15.624	12
	15.6237	17
	15.6234	20
	15.6231	22
	15.6228	23
	15.6225	29
	15.6222	31
	15.6219	24
	15.6216	18
	15.6213	21
	15.621	31
	15.6207	38
	15.6204	38
	15.6201	33
	15.6197	29
	15.6194	26
	15.6191	20
	15.6188	13
	15.6185	7
	15.6182	11
	15.6179	15
	15.6176	13
	15.6173	13
	15.617	18
	15.6167	24
	15.6164	25
	15.6161	23
	15.6158	19
	15.6155	15
	15.6152	18
	15.6149	24
	15.6145	27
	15.6143	23
	15.6139	17
	15.6136	18
	15.6133	21
	15.613	23
	15.6127	24
	15.6124	22
	15.6121	19
	15.6118	21
	15.6115	29
	15.6112	35
	15.6109	34
	15.6106	34
	15.6103	35
	15.61	36
	15.6097	40
	15.6094	45
	15.609	43
	15.6088	34
	15.6084	26
	15.6081	27
	15.6078	34
	15.6075	39
	15.6072	41
	15.6069	39
	15.6066	36
	15.6063	32
	15.606	27
	15.6057	23
	15.6054	21
	15.6051	24
	15.6048	32
	15.6045	35
	15.6042	28
	15.6038	26
	15.6036	32
	15.6032	35
	15.6029	40
	15.6026	39
	15.6023	32
	15.602	29
	15.6017	27
	15.6014	23
	15.6011	18
	15.6008	16
	15.6005	20
	15.6002	28
	15.5999	35
	15.5996	42
	15.5993	46
	15.599	45
	15.5987	41
	15.5983	32
	15.5981	25
	15.5977	27
	15.5974	27
	15.5971	23
	15.5968	19
	15.5965	17
	15.5962	17
	15.5959	15
	15.5956	17
	15.5953	23
	15.595	25
	15.5947	28
	15.5944	33
	15.5941	33
	15.5938	28
	15.5935	25
	15.5932	25
	15.5929	29
	15.5925	30
	15.5922	27
	15.5919	25
	15.5916	22
	15.5913	20
	15.591	15
	15.5907	8
	15.5904	5
	15.5901	8
	15.5898	18
	15.5895	25
	15.5892	30
	15.5889	36
	15.5886	38
	15.5883	40
	15.588	39
	15.5877	33
	15.5874	28
	15.587	24
	15.5867	19
	15.5864	17
	15.5861	23
	15.5858	29
	15.5855	31
	15.5852	32
	15.5849	26
	15.5846	20
	15.5843	16
	15.584	19
	15.5837	23
	15.5834	21
	15.5831	19
	15.5828	20
	15.5825	19
	15.5822	19
	15.5818	22
	15.5815	24
	15.5812	20
	15.5809	20
	15.5806	23
	15.5803	24
	15.58	27
	15.5797	26
	15.5794	24
	15.5791	25
	15.5788	26
	15.5785	32
	15.5782	35
	15.5779	31
	15.5776	26
	15.5773	28
	15.577	28
	15.5767	23
	15.5763	19
	15.576	18
	15.5757	15
	15.5754	13
	15.5751	12
	15.5748	16
	15.5745	18
	15.5742	19
	15.5739	19
	15.5736	20
	15.5733	19
	15.573	15
	15.5727	12
	15.5724	11
	15.5721	13
	15.5718	18
	15.5715	19
	15.5711	17
	15.5708	14
	15.5705	15
	15.5702	19
	15.5699	17
	15.5696	17
	15.5693	18
	15.569	20
	15.5687	20
	15.5684	18
	15.5681	19
	15.5678	21
	15.5675	22
	15.5672	21
	15.5669	17
	15.5666	12
	15.5663	12
	15.566	17
	15.5656	23
	15.5653	27
	15.565	29
	15.5647	27
	15.5644	28
	15.5641	34
	15.5638	39
	15.5635	42
	15.5632	41
	15.5629	37
	15.5626	30
	15.5623	25
	15.562	28
	15.5617	34
	15.5614	30
	15.5611	25
	15.5608	28
[truncated: 63,538 more rows]

## Sheet: Figure S4
Figure S4
		SUPERBIO	BPA-SEP
	Wavelength (nm)	Transmittance(%)
	400	93.579	95.825
	401	93.612	95.853
	402	93.657	95.844
	403	93.693	95.905
	404	93.772	95.954
	405	93.84	96.019
	406	93.926	96.049
	407	93.946	96.062
	408	93.977	96.079
	409	93.999	96.096
	410	94.046	96.171
	411	94.078	96.179
	412	94.142	96.207
	413	94.181	96.223
	414	94.192	96.219
	415	94.253	96.267
	416	94.275	96.342
	417	94.32	96.385
	418	94.347	96.38
	419	94.398	96.365
	420	94.475	96.412
	421	94.543	96.515
	422	94.571	96.559
	423	94.616	96.529
	424	94.673	96.572
	425	94.702	96.646
	426	94.748	96.704
	427	94.797	96.705
	428	94.867	96.726
	429	94.912	96.755
	430	94.935	96.81
	431	94.99	96.855
	432	94.996	96.876
	433	95.039	96.846
	434	95.078	96.886
	435	95.089	96.899
	436	95.153	96.985
	437	95.196	97.023
	438	95.234	97.022
	439	95.278	96.995
	440	95.312	97.006
	441	95.32	97.062
	442	95.33	97.125
	443	95.338	97.141
	444	95.39	97.124
	445	95.422	97.127
	446	95.477	97.169
	447	95.554	97.232
	448	95.618	97.259
	449	95.628	97.243
	450	95.662	97.288
	451	95.691	97.338
	452	95.71	97.39
	453	95.765	97.362
	454	95.792	97.367
	455	95.844	97.377
	456	95.863	97.447
	457	95.904	97.502
	458	95.949	97.525
	459	95.954	97.51
	460	95.964	97.492
	461	95.988	97.507
	462	96.022	97.542
	463	96.031	97.589
	464	96.074	97.66
	465	96.071	97.633
	466	96.129	97.626
	467	96.138	97.62
	468	96.196	97.632
	469	96.237	97.686
	470	96.242	97.736
	471	96.269	97.727
	472	96.293	97.73
	473	96.315	97.774
	474	96.329	97.808
	475	96.329	97.837
	476	96.364	97.814
	477	96.416	97.824
	478	96.471	97.833
	479	96.509	97.868
	480	96.546	97.909
	481	96.571	97.924
	482	96.592	97.917
	483	96.618	97.922
	484	96.611	97.947
	485	96.602	97.95
	486	96.619	97.933
	487	96.659	97.972
	488	96.693	98.012
	489	96.728	98.058
	490	96.776	98.083
	491	96.812	98.056
	492	96.841	98.053
	493	96.873	98.061
	494	96.883	98.094
	495	96.869	98.135
	496	96.875	98.124
	497	96.892	98.117
	498	96.897	98.156
	499	96.942	98.201
	500	96.946	98.23
	501	96.991	98.219
	502	97.022	98.207
	503	97.041	98.209
	504	97.081	98.237
	505	97.078	98.246
	506	97.102	98.277
	507	97.095	98.263
	508	97.124	98.281
	509	97.122	98.353
	510	97.116	98.394
	511	97.143	98.396
	512	97.17	98.355
	513	97.213	98.318
	514	97.242	98.293
	515	97.26	98.347
	516	97.309	98.421
	517	97.345	98.483
	518	97.37	98.501
	519	97.393	98.483
	520	97.432	98.445
	521	97.457	98.411
	522	97.466	98.425
	523	97.461	98.451
	524	97.466	98.491
	525	97.502	98.529
	526	97.512	98.565
	527	97.549	98.595
	528	97.569	98.594
	529	97.591	98.588
	530	97.611	98.529
	531	97.642	98.529
	532	97.658	98.568
	533	97.668	98.624
	534	97.679	98.682
	535	97.701	98.698
	536	97.715	98.655
	537	97.72	98.606
	538	97.717	98.596
	539	97.741	98.632
	540	97.733	98.681
	541	97.752	98.705
	542	97.739	98.699
	543	97.762	98.703
	544	97.783	98.692
	545	97.787	98.688
	546	97.803	98.687
	547	97.83	98.717
	548	97.858	98.732
	549	97.868	98.758
	550	97.887	98.768
	551	97.9	98.813
	552	97.897	98.82
	553	97.884	98.833
	554	97.9	98.809
	555	97.876	98.762
	556	97.9	98.737
	557	97.912	98.751
	558	97.938	98.811
	559	97.967	98.893
	560	98.003	98.939
	561	98.028	98.964
	562	98.06	98.951
	563	98.096	98.9
	564	98.126	98.836
	565	98.179	98.821
	566	98.207	98.855
	567	98.2	98.91
	568	98.206	98.943
	569	98.208	98.969
	570	98.204	98.962
	571	98.2	98.961
	572	98.214	98.975
	573	98.217	98.967
	574	98.232	99.001
	575	98.25	98.995
	576	98.277	98.995
	577	98.304	98.985
	578	98.33	98.983
	579	98.371	98.98
	580	98.411	98.993
	581	98.421	99.018
	582	98.425	99.039
	583	98.44	99.044
	584	98.439	99.03
	585	98.422	99.041
	586	98.421	99.042
	587	98.412	99.046
	588	98.414	99.08
	589	98.42	99.107
	590	98.417	99.121
	591	98.424	99.106
	592	98.424	99.08
	593	98.43	99.075
	594	98.467	99.064
	595	98.499	99.071
	596	98.516	99.11
	597	98.515	99.137
	598	98.518	99.178
	599	98.522	99.194
	600	98.519	99.203
	601	98.524	99.175
	602	98.512	99.149
	603	98.51	99.143
	604	98.516	99.151
	605	98.503	99.173
	606	98.522	99.165
	607	98.506	99.205
	608	98.522	99.179
	609	98.551	99.204
	610	98.559	99.207
	611	98.574	99.215
	612	98.607	99.267
	613	98.609	99.277
	614	98.635	99.289
	615	98.663	99.296
	616	98.675	99.279
	617	98.676	99.273
	618	98.705	99.26
	619	98.714	99.244
	620	98.735	99.273
	621	98.749	99.299
	622	98.756	99.315
	623	98.786	99.297
	624	98.789	99.304
	625	98.818	99.283
	626	98.814	99.27
	627	98.823	99.286
	628	98.819	99.333
	629	98.832	99.378
	630	98.851	99.411
	631	98.849	99.418
	632	98.879	99.413
	633	98.882	99.392
	634	98.898	99.341
	635	98.918	99.307
	636	98.931	99.267
	637	98.947	99.284
	638	98.957	99.317
	639	98.96	99.358
	640	98.957	99.421
	641	98.974	99.482
	642	98.973	99.499
	643	98.981	99.484
	644	98.986	99.481
	645	98.978	99.447
	646	98.995	99.41
	647	98.987	99.384
	648	99.015	99.373
	649	99.009	99.374
	650	99.015	99.418
	651	99.048	99.423
	652	99.039	99.461
	653	99.057	99.46
	654	99.062	99.486
	655	99.068	99.488
	656	99.055	99.5
	657	99.067	99.485
	658	99.066	99.516
	659	99.06	99.503
	660	99.061	99.491
	661	99.078	99.489
	662	99.084	99.474
	663	99.086	99.474
	664	99.082	99.472
	665	99.098	99.482
	666	99.095	99.525
	667	99.111	99.521
	668	99.104	99.558
	669	99.104	99.553
	670	99.129	99.564
	671	99.125	99.527
	672	99.143	99.502
	673	99.166	99.484
	674	99.138	99.47
	675	99.159	99.505
	676	99.146	99.522
	677	99.143	99.584
	678	99.13	99.641
	679	99.157	99.636
	680	99.139	99.667
	681	99.172	99.653
	682	99.164	99.647
	683	99.167	99.604
	684	99.201	99.577
	685	99.202	99.565
	686	99.221	99.545
	687	99.22	99.536
	688	99.211	99.541
	689	99.2	99.553
	690	99.226	99.589
	691	99.24	99.627
	692	99.254	99.661
	693	99.285	99.679
	694	99.284	99.672
	695	99.32	99.696
	696	99.325	99.688
	697	99.352	99.671
	698	99.351	99.665
	699	99.373	99.654
	700	99.387	99.66
	701	99.367	99.627
	702	99.385	99.648
	703	99.402	99.646
	704	99.418	99.649
	705	99.434	99.662
	706	99.438	99.658
	707	99.44	99.667
	708	99.443	99.678
	709	99.453	99.69
	710	99.436	99.721
	711	99.462	99.715
	712	99.462	99.741
	713	99.431	99.75
	714	99.441	99.752
	715	99.433	99.735
	716	99.45	99.715
	717	99.452	99.708
	718	99.453	99.713
	719	99.498	99.733
	720	99.509	99.725
	721	99.518	99.744
	722	99.531	99.738
	723	99.543	99.786
	724	99.569	99.75
	725	99.583	99.745
	726	99.609	99.753
	727	99.599	99.716
	728	99.612	99.71
	729	99.655	99.748
	730	99.653	99.747
	731	99.657	99.758
	732	99.671	99.774
	733	99.66	99.809
	734	99.661	99.832
	735	99.666	99.84
	736	99.671	99.831
	737	99.679	99.854
	738	99.669	99.849
	739	99.694	99.783
	740	99.688	99.772
	741	99.681	99.776
	742	99.657	99.771
	743	99.644	99.774
	744	99.624	99.779
	745	99.638	99.777
	746	99.635	99.806
	747	99.629	99.809
	748	99.639	99.829
	749	99.624	99.827
	750	99.64	99.825
	751	99.652	99.837
	752	99.66	99.841
	753	99.658	99.843
	754	99.648	99.871
	755	99.673	99.853
	756	99.678	99.857
	757	99.68	99.845
	758	99.729	99.859
	759	99.701	99.85
	760	99.689	99.885
	761	99.718	99.924
	762	99.708	99.918
	763	99.681	99.923
	764	99.699	99.937
	765	99.706	99.943
	766	99.689	99.943
	767	99.645	99.94
	768	99.672	99.945
	769	99.664	99.918
	770	99.663	99.925
	771	99.679	99.916
	772	99.706	99.923
	773	99.714	99.91
	774	99.735	99.911
	775	99.749	99.948
	776	99.785	99.949
	777	99.783	99.961
	778	99.791	99.991
	779	99.81	99.997
	780	99.829	100
	781	99.853	99.999
	782	99.854	100.004
	783	99.876	100.007
	784	99.872	100.036
	785	99.878	100.04
	786	99.909	100.006
	787	99.913	100.03
	788	99.898	100.01
	789	99.907	100.012
	790	99.914	100.036
	791	99.91	100.026
	792	99.91	100.001
	793	99.941	99.975
	794	99.919	99.967
	795	99.909	99.976
	796	99.919	99.965
	797	99.933	99.968
	798	99.93	99.95
	799	99.929	99.994
	800	99.96	100.008

## Sheet: Figure S5
Figure S5
		SUPERBIO		BPA-SEP
		Value	Standard Error (±)	Value	Standard Error (±)
	Young's modulus (GPa)	-3.7	0.06	3.1	0.1
	UTS (MPa)	-78.4	0.97	50.9	1.16
	Elongation at break (%)	-7.91	0.56	8.4	0.5
	Toughness (MJ M-3)	-5.63	0.42	3.1	0.13

## Sheet: Figure S7a
Figure S7a
	SUPERBIO (Molecular Weight)
	SUPERBIO 30		SUPERBIO 63		SUPERBIO 85		SUPERBIO 114
	Strain (%)	Stress (MPa)	Strain (%)	Stress (MPa)	Strain (%)	Stress (MPa)	Strain (%)	Stress (MPa)
	0.03078	0.90115	0	0.22972	0	0.25847	0.07306	2.20147
	0.03851	1.19972	0.00809	0.41831	0.00739	0.49976	0.07981	2.4742
	0.09911	3.27278	0.02749	1.08591	0.02355	1.09293	0.12831	4.27238
	0.18171	6.07774	0.12317	4.13631	0.11972	4.84149	0.22164	7.65393
	0.24313	8.07007	0.1898	6.27279	0.19008	7.59141	0.28177	9.7439
	0.30713	10.1426	0.25314	8.30547	0.25404	10.0002	0.34554	11.9333
	0.36866	12.0884	0.3139	10.2398	0.31938	12.4522	0.40437	13.922
	0.42886	13.9467	0.37513	12.1943	0.38208	14.7309	0.46895	16.0751
	0.49254	15.8982	0.43873	14.2071	0.44784	17.0952	0.52842	18.0175
	0.55118	17.6496	0.49756	16.0502	0.51	19.2929	0.592	20.0472
	0.61563	19.5302	0.56179	18.0418	0.57396	21.5031	0.65369	21.9919
	0.67395	21.1839	0.62062	19.8375	0.63968	23.729	0.71408	23.8424
	0.73836	22.9889	0.68463	21.7704	0.70031	25.7213	0.77766	25.7733
	0.80004	24.6557	0.74623	23.6134	0.76722	27.8555	0.83868	27.5665
	0.85942	26.1941	0.80558	25.3342	0.8306	29.8298	0.89826	29.2771
	0.92306	27.8107	0.86977	27.1869	0.89242	31.6723	0.96395	31.1501
	0.98389	29.3062	0.93126	28.9012	0.95952	33.6627	1.02193	32.7286
	1.0435	30.7217	0.9895	30.4965	1.02152	35.4202	1.08566	34.456
	1.10854	32.2391	1.05602	32.2949	1.08518	37.151	1.14687	36.072
	1.16626	33.4845	1.11397	33.8034	1.14937	38.8645	1.20874	37.651
	1.23041	34.8605	1.17779	35.4201	1.21195	40.4397	1.2711	39.2197
	1.29172	36.1389	1.23777	36.9179	1.27752	42.0408	1.33153	40.6812
	1.35344	37.3349	1.30092	38.4206	1.33773	43.4484	1.39444	42.1814
	1.41523	38.4989	1.36142	39.8247	1.40475	44.9613	1.45732	43.6416
	1.47554	39.583	1.4228	41.1727	1.46905	46.3701	1.5153	44.9091
	1.53795	40.6679	1.48378	42.4912	1.53049	47.6064	1.58199	46.412
	1.60118	41.7309	1.54819	43.8193	1.59812	48.9609	1.64083	47.6391
	1.65891	42.6086	1.60407	44.8909	1.65963	50.0822	1.70337	48.9289
	1.72509	43.6451	1.67236	46.2091	1.7229	51.2173	1.76628	50.2234
	1.78404	44.4808	1.72912	47.1894	1.78939	52.3625	1.82645	51.365
	1.84568	45.2955	1.79346	48.2962	1.85033	53.3275	1.88866	52.5637
	1.90861	46.1815	1.85458	49.2928	1.91582	54.3546	1.95002	53.7
	1.96981	46.9244	1.91648	50.2142	1.97886	55.2857	2.01063	54.7861
	2.03052	47.6487	1.97705	51.0754	2.04205	56.1585	2.07484	55.94
	2.09209	48.3641	2.04054	51.9449	2.10747	57.0824	2.13227	56.8791
	2.15333	49.0461	2.09959	52.6572	2.16944	57.8521	2.19852	58.0307
	2.21707	49.7324	2.16441	53.4613	2.23493	58.6767	2.25921	59.0038
	2.27373	50.2568	2.22081	54.0284	2.29843	59.4146	2.31912	59.9023
	2.33987	50.7713	2.28843	54.7975	2.35948	60.0558	2.38388	60.9417
	2.40026	50.9345	2.34686	55.3135	2.42742	60.8451	2.44498	61.8159
	2.46112	51.0822	2.40695	55.8152	2.4882	61.4286	2.50519	62.6453
	2.52509	50.923	2.47088	56.4042	2.55289	62.0627	2.5691	63.5626
	2.53932	44.8471	2.53222	56.8582	2.61777	62.7063	2.62771	64.308
	2.54183	38.7712	2.59202	57.2568	2.68074	63.2422	2.69244	65.1771
	2.54435	31.794	2.65665	57.7422	2.74561	63.8391	2.75183	65.8989
	2.54623	26.3553	2.71415	58.0181	2.8085	64.3406	2.8153	66.665
	2.54815	20.9868	2.77927	58.4441	2.87231	64.8199	2.87695	67.3916
	2.54878	19.2416	2.83773	58.7025	2.93707	65.334	2.93635	68.0181
			2.90229	59.0474	2.99766	65.7087	3.00104	68.7659
			2.96341	59.3072	3.06545	66.2302	3.0625	69.3992
			3.02365	59.5022	3.12804	66.6196	3.12119	69.936
			3.08718	59.7555	3.19096	66.9567	3.18677	70.6304
			3.14837	59.9348	3.25703	67.3998	3.24539	71.1134
			3.20713	60.0388	3.31942	67.6867	3.30878	71.6873
			3.27295	60.2877	3.38357	67.9681	3.37066	72.2113
			3.33108	60.3381	3.44787	68.2631	3.43142	72.6642
			3.39486	60.4808	3.50992	68.4903	3.49392	73.1605
			3.45565	60.5499	3.57545	68.757	3.55428	73.5542
			3.51778	60.601	3.63592	68.8964	3.61719	73.9894
			3.57908	60.6273	3.70329	69.118	3.68073	74.4317
			3.63962	60.617	3.76687	69.259	3.73827	74.6956
			3.7014	60.6109	3.82842	69.3139	3.80482	75.1482
			3.76493	60.6315	3.89621	69.5279	3.86413	75.4052
			3.8218	60.4752	3.95833	69.552	3.92623	75.6939
			3.88888	60.531	4.01995	69.517	3.98885	75.9958
			3.94741	60.3791	4.08705	69.6155	4.05006	76.2135
			4.0102	60.2777	4.14757	69.5164	4.11182	76.4343
			4.07243	60.1651	4.21352	69.5248	4.17321	76.6201
			4.1333	59.9665	4.27664	69.4115	4.23423	76.7762
			4.19453	59.7624	4.34121	69.269	4.29804	76.9706
			4.25695	59.5922	4.40536	69.0642	4.35543	76.998
			4.31704	59.2954	4.46729	68.7371	4.42153	77.2012
			4.38038	59.0884	4.5329	68.4006	4.48203	77.254
			4.43917	58.727	4.59632	67.8936	4.54279	77.2548
			4.50469	58.4847	4.65684	67.1527	4.607	77.3639
			4.5643	58.0773	4.72547	66.4619	4.66765	77.3225
			4.62472	57.6502	4.78564	65.4232	4.72808	77.2564
			4.68891	57.2632	4.85067	64.536	4.79259	77.2764
			4.74845	56.7419	4.91578	63.8403	4.85087	77.111
			4.80979	56.2094	4.97828	63.2016	4.9156	77.0494
			4.87265	55.7195	5.04297	62.8171	4.97484	76.8551
			4.93267	55.1033	5.10689	62.5561	5.03872	76.6785
			4.99605	54.5528	5.17036	62.3312	5.10037	76.4336
			5.05521	53.9069	5.23554	62.2836	5.15943	76.0258
			5.11848	53.3464	5.29544	62.1364	5.2239	75.6871
			5.18023	52.7852	5.36442	62.2495	5.28518	75.1231
			5.24017	52.2	5.42646	62.1894	5.34428	74.3569
			5.30432	51.746	5.48882	62.1416	5.40982	73.5712
			5.36534	51.2578	5.55519	62.2182	5.46836	72.4089
			5.42494	50.8005	5.61743	62.184	5.53168	71.1929
			5.49072	50.5364	5.68127	62.2056	5.59303	69.8736
			5.5486	50.1178	5.74519	62.1944	5.65472	68.4441
			5.61231	49.8714	5.80732	62.1764	5.71767	67.1596
			5.67228	49.6175	5.87365	62.199	5.77818	66.0357
			5.73533	49.4397	5.93416	62.1108	5.84094	65.2417
			5.79619	49.2694	6.00115	62.1378	5.90371	64.7002
			5.85687	49.1055	6.06499	62.1105	5.96147	64.2202
			5.91866	48.9942	6.12631	62.0144	6.02734	64.0831
			5.98252	48.9386	6.19372	62.0559	6.08703	63.8964
			6.03899	48.7327	6.2568	61.9495	6.14931	63.8142
			6.10702	48.8129	6.31819	61.8598	6.21252	63.8267
			6.16452	48.6628	6.38502	61.9004	6.27266	63.7534
			6.22775	48.621	6.44615	61.8212	6.33486	63.7779
			6.28928	48.6011	6.51153	61.8052	6.39626	63.7796
			6.35166	48.5583	6.57465	61.7748	6.45676	63.7721
			6.41149	48.4824	6.63907	61.7326	6.52127	63.8637
			6.47443	48.4862	6.70341	61.7271	6.57766	63.7702
			6.534	48.4055	6.76511	61.5978	6.64472	63.925
			6.59904	48.4515	6.83068	61.5941	6.70567	63.9408
			6.65562	48.4442	6.89422	61.5194	6.76591	63.8888
			6.72214	48.1382	6.95557	61.3941	6.82964	63.9534
			6.78101	47.8338	7.0239	61.4649	6.89107	63.9556
			6.84235	47.4978	7.08441	61.3495	6.95117	63.9201
			6.90551	46.9702	7.14895	61.3016	7.01541	64.0199
			6.96637	46.2091	7.21406	61.3443	7.07325	63.9333
			7.02624	44.6397	7.27629	61.2228	7.13805	64.0483
			7.0912	41.8178	7.34155	61.2191	7.19818	64.0303
			7.14919	37.3573	7.40414	61.1492	7.26139	64.0729
			7.21412	32.87	7.46833	61.1085	7.32305	64.093
			7.27214	28.3707	7.53367	61.0861	7.38288	64.071
			7.3367	24.2124	7.59406	60.9351	7.44657	64.1427
					7.66109	60.9078	7.50808	64.172
					7.72432	60.8055	7.56714	64.1233
					7.78648	60.6797	7.63298	64.2752
					7.85304	60.6944	7.69096	64.2055
					7.91532	60.5762	7.75506	64.2859
					7.97955	60.521	7.81597	64.3011
					8.04339	60.4802	7.87807	64.3187
					8.10597	60.4141	7.93994	64.3494
					8.17135	60.3993	8.00133	64.3535
					8.23206	60.2957	8.06354	64.3739
					8.29851	60.3261	8.12694	64.4278
					8.36293	60.333	8.18396	64.3184
					8.42432	60.248	8.25091	64.4584
					8.49138	60.3199	8.30986	64.3949
					8.5537	60.2978	8.3728	64.4183
					8.61689	60.2786	8.43509	64.4569
					8.68326	60.3703	8.49578	64.4047
					8.74385	60.305	8.55754	64.4133
					8.80969	60.3321	8.61967	64.4288
					8.87315	60.3562	8.67999	64.4171
					8.93642	60.2947	8.74368	64.4748
					9.00161	60.332	8.80133	64.403
					9.06254	60.2363	8.86821	64.5287
					9.12903	60.2877	8.92827	64.5096
					9.19226	60.2685	8.98874	64.4722
					9.25358	60.2107	9.05276	64.5392
					9.32122	60.2879	9.11356	64.397
					9.38215	60.2239	9.1266	59.4278
					9.44669	60.2193	9.12845	54.6553
					9.51183	60.2752	9.13034	48.9616
					9.57415	60.2028	9.1316	44.8439
					9.64033	60.3022	9.1329	40.614
					9.70276	60.2503	9.13357	38.4642
					9.76641	60.254
					9.83137	60.2945
					9.89215	60.2348
					9.95925	60.3459
					10.0218	60.3532
					10.0847	60.3276
					10.151	60.4506
					10.2133	60.3936
					10.2772	60.3886
					10.3412	60.4159
					10.403	60.3998
					10.4692	60.4711
					10.5304	60.4603
					10.5979	60.5661
					10.661	60.6021
					10.7228	60.604
					10.7892	60.7674
					10.8524	60.8147
					10.9142	60.8169
					10.9814	60.9502
					11.0414	60.8922
					11.1074	61.0108
					11.1704	61.0504
					11.235	61.1239
					11.2994	61.1853
					11.3611	61.2104
					11.4265	61.3095
					11.4908	61.4052
					11.5509	61.3825
					11.6198	61.5736
					11.6799	61.5318
					11.7444	61.5905
					11.8099	61.6613
					11.8725	61.6327
					11.9368	61.6363
					12.0002	61.6512
					12.0638	61.6321
					12.1297	61.6778
					12.1898	61.6324
					12.2575	61.6881
					12.3203	61.6778
					12.3827	61.3839
					12.4147	50.7766
					12.419	39.8087
					12.4228	29.5456
					12.4235	27.4998

## Sheet: Figure S7b_SUPERBIO30
Figure S7b SUPERBIO30
	SUPERBIO 30
	Try1		Try2		Try3		Try4
	Strain (%)	Stress (MPa)	Strain (%)	Stress (MPa)	Strain (%)	Stress (MPa)	Strain (%)	Stress (MPa)
	0.00528	0.12058	0.000258684	0.12101	0.04047	1.10146	0.03078	0.90115
	0.02273	0.65233	0.01027	0.36548	0.04841	1.39259	0.03851	1.19972
	0.05647	1.74782	0.02676	0.87037	0.10362	3.22183	0.09911	3.27278
	0.14712	4.66599	0.12044	3.93285	0.18884	5.99283	0.18171	6.07774
	0.2153	6.85231	0.19139	6.2229	0.25244	8.01078	0.24313	8.07007
	0.2731	8.70656	0.25063	8.09229	0.31341	9.91569	0.30713	10.1426
	0.33747	10.7272	0.31345	10.0808	0.37328	11.7466	0.36866	12.0884
	0.39819	12.638	0.37557	12.0269	0.43858	13.7338	0.42886	13.9467
	0.45994	14.5509	0.4364	13.8834	0.49667	15.4547	0.49254	15.8982
	0.52136	16.4187	0.50126	15.8577	0.56042	17.2995	0.55118	17.6496
	0.58167	18.2272	0.55776	17.5317	0.62129	19.0314	0.61563	19.5302
	0.64468	20.0897	0.62439	19.4883	0.68311	20.7393	0.67395	21.1839
	0.70765	21.9156	0.68356	21.1773	0.74601	22.4361	0.73836	22.9889
	0.76534	23.5341	0.74438	22.8568	0.80536	23.9943	0.80004	24.6557
	0.83145	25.3767	0.80746	24.595	0.86844	25.606	0.85942	26.1941
	0.89054	26.9649	0.86822	26.1953	0.93097	27.1629	0.92306	27.8107
	0.95255	28.5899	0.92857	27.7453	0.98862	28.5232	0.98389	29.3062
	1.016	30.2131	0.9925	29.3741	1.05492	30.0882	1.0435	30.7217
	1.07487	31.6713	1.05207	30.7989	1.11393	31.3936	1.10854	32.2391
	1.13714	33.1748	1.11637	32.3248	1.17635	32.7251	1.16626	33.4845
	1.19937	34.6277	1.17409	33.6156	1.23884	34.037	1.23041	34.8605
	1.25987	35.9765	1.23962	35.0013	1.29919	35.1937	1.29172	36.1389
	1.32472	37.4079	1.30011	36.2635	1.36068	36.3572	1.35344	37.3349
	1.38152	38.5519	1.35957	37.4486	1.42269	37.4882	1.41523	38.4989
	1.44756	39.9179	1.42291	38.6991	1.48319	38.5295	1.47554	39.583
	1.50717	41.0346	1.48477	39.8614	1.54697	39.5977	1.53795	40.6679
	1.56781	42.1325	1.54394	40.9012	1.60381	40.4617	1.60118	41.7309
	1.63093	43.2659	1.60983	42.0901	1.67029	41.5144	1.65891	42.6086
	1.6918	44.2853	1.66837	43.0261	1.73027	42.3659	1.72509	43.6451
	1.75185	45.2229	1.73101	44.0256	1.79072	43.1593	1.78404	44.4808
	1.8163	46.26	1.79254	44.9646	1.85473	44.0395	1.84568	45.2955
	1.87576	47.0986	1.85292	45.8275	1.91541	44.77	1.90861	46.1815
	1.93954	48.0172	1.91626	46.7161	1.9762	45.4623	1.96981	46.9244
	1.99819	48.7871	1.97483	47.4772	2.03947	46.1875	2.03052	47.6487
	2.06271	49.631	2.03862	48.2866	2.09856	46.7547	2.09209	48.3641
	2.12406	50.3714	2.09989	49.008	2.16242	47.379	2.15333	49.0461
	2.18333	51.0325	2.15987	49.6484	2.22132	47.844	2.21707	49.7324
	2.2463	51.76	2.2245	50.3881	2.28577	48.3363	2.27373	50.2568
	2.30824	52.4137	2.285	50.8602	2.34727	48.6513	2.33987	50.7713
	2.36722	52.9608	2.34582	51.3773	2.4061	48.759	2.40026	50.9345
	2.43322	53.6662	2.41013	51.9455	2.4701	48.8937	2.46112	51.0822
	2.45052	47.8537	2.4687	52.3101	2.53097	48.9028	2.52509	50.923
	2.45288	42.0018	2.53156	52.5303	2.59061	48.8486	2.53932	44.8471
	2.45525	35.3576	2.56415	47.4565	2.65591	48.9403	2.54183	38.7712
	2.45769	28.5118	2.56663	41.7917	2.71312	48.736	2.54435	31.794
	2.46009	21.8921	2.56918	35.1118	2.77753	48.5336	2.54623	26.3553
	2.46072	20.3054	2.57118	29.8366	2.83869	47.2121	2.54815	20.9868
			2.57324	24.5731	2.85517	41.1883	2.54878	19.2416
			2.57531	19.4803	2.85772	35.4249
					2.86031	28.8258
					2.86227	23.6828
					2.86419	18.5996

## Sheet: Figure S7b_SUPERBIO63
Figure S7b SUPERBIO63
	SUPERBIO 63
	Try1		Try2		Try3		Try4		Try5
	Strain (%)	Stress (MPa)	Strain (%)	Stress (MPa)	Strain (%)	Stress (MPa)	Strain (%)	Stress (MPa)	Strain (%)	Stress (MPa)
	0.000301887	0.1603	0.000285714	0.29848	0.000295639	0.28056	0.000258684	0.12812	0	0.22972
	0.00755	0.3497	0.00761	0.52528	0.00787	0.49373	0.0085	0.38127	0.00809	0.41831
	0.02343	0.90489	0.02336	1.13615	0.02417	1.06791	0.0245	0.9388	0.02749	1.08591
	0.1206	4.19476	0.11075	4.50903	0.1146	4.23822	0.11796	4.12907	0.12317	4.13631
	0.19309	6.6186	0.17793	7.074	0.18411	6.64914	0.18718	6.47938	0.1898	6.27279
	0.2526	8.58544	0.24236	9.49126	0.25078	8.92122	0.25022	8.55326	0.25314	8.30547
	0.31657	10.6668	0.29775	11.5607	0.30809	10.8663	0.3109	10.5541	0.3139	10.2398
	0.38094	12.7756	0.36064	13.8667	0.37317	13.0338	0.37358	12.5745	0.37513	12.1943
	0.44321	14.768	0.41811	15.9726	0.43263	15.0133	0.4354	14.5586	0.43873	14.2071
	0.50672	16.7939	0.479	18.1493	0.49564	17.0593	0.49501	16.4163	0.49756	16.0502
	0.56996	18.7696	0.53804	20.2385	0.55673	19.023	0.55861	18.3834	0.56179	18.0418
	0.632	20.6716	0.59614	22.2512	0.61685	20.9148	0.61992	20.2372	0.62062	19.8375
	0.69653	22.6136	0.65686	24.3282	0.67967	22.867	0.67901	21.9884	0.68463	21.7704
	0.75592	24.3679	0.71782	26.3675	0.74276	24.7839	0.74453	23.9106	0.74623	23.6134
	0.8226	26.3053	0.77329	28.1805	0.80015	26.488	0.80322	25.5839	0.80558	25.3342
	0.88434	28.0528	0.83786	30.2671	0.86696	28.4492	0.86556	27.3061	0.86977	27.1869
	0.94555	29.7329	0.89421	32.0237	0.92528	30.1004	0.92772	29.0008	0.93126	28.9012
	1.0117	31.5219	0.95446	33.8564	0.98762	31.823	0.98843	30.5921	0.9895	30.4965
	1.07257	33.0916	1.015	35.6777	1.05026	33.5349	1.05152	32.2137	1.05602	32.2949
	1.1357	34.6846	1.07318	37.3428	1.11046	35.1	1.11164	33.6972	1.11397	33.8034
	1.19921	36.2484	1.13275	39.0137	1.1721	36.6705	1.1738	35.1978	1.17779	35.4201
	1.25947	37.663	1.1925	40.6401	1.23392	38.1993	1.23651	36.6519	1.23777	36.9179
	1.32453	39.15	1.25139	42.1844	1.29486	39.6508	1.29431	37.9201	1.30092	38.4206
	1.38498	40.4837	1.31264	43.7508	1.35824	41.1231	1.3605	39.3628	1.36142	39.8247
	1.45087	41.8768	1.36825	45.0837	1.41578	42.376	1.42044	40.585	1.4228	41.1727
	1.51351	43.1582	1.43207	46.5919	1.48182	43.7936	1.48075	41.7488	1.48378	42.4912
	1.57411	44.3099	1.49043	47.8965	1.5422	45.0198	1.54501	42.981	1.54819	43.8193
	1.64064	45.5738	1.5485	49.1063	1.60229	46.157	1.60503	44.018	1.60407	44.8909
	1.70234	46.6427	1.61032	50.3908	1.66626	47.3643	1.66633	45.0465	1.67236	46.2091
	1.76283	47.6284	1.66879	51.4914	1.72676	48.3989	1.72812	46.0306	1.72912	47.1894
	1.82921	48.733	1.72679	52.5313	1.78677	49.3763	1.78869	46.9285	1.79346	48.2962
	1.88932	49.6243	1.78961	53.6526	1.85177	50.4302	1.85214	47.826	1.85458	49.2928
	1.95355	50.5544	1.84611	54.5262	1.91024	51.2513	1.91027	48.5753	1.91648	50.2142
	2.0163	51.4285	1.90836	55.5048	1.97465	52.1712	1.97531	49.4205	1.97705	51.0754
	2.07887	52.2155	1.96425	56.2665	2.03248	52.8871	2.03614	50.123	2.04054	51.9449
	2.14287	53.0317	2.02796	57.1501	2.09841	53.7177	2.09601	50.7498	2.09959	52.6572
	2.20332	53.7064	2.08511	57.8376	2.15754	54.3639	2.1609	51.4667	2.16441	53.4613
	2.26845	54.4656	2.144	58.5075	2.21848	54.9935	2.22103	52.0069	2.22081	54.0284
	2.33121	55.1189	2.20386	59.1595	2.28041	55.6064	2.28141	52.5305	2.28843	54.7975
	2.39075	55.6685	2.26554	59.8235	2.34424	56.2305	2.34634	53.1177	2.34686	55.3135
	2.45815	56.3642	2.32068	60.2593	2.40129	56.6401	2.40477	53.5242	2.40695	55.8152
	2.51823	56.8698	2.38596	60.933	2.46885	57.2734	2.46752	53.9719	2.47088	56.4042
	2.58121	57.3934	2.44004	61.2766	2.5248	57.5963	2.52846	54.3848	2.53222	56.8582
	2.64581	57.9489	2.50407	61.8244	2.59106	58.1112	2.59113	54.7608	2.59202	57.2568
	2.70706	58.3785	2.56071	62.1747	2.64967	58.4405	2.65277	55.1248	2.65665	57.7422
	2.77174	58.8741	2.62221	62.5873	2.7133	58.8283	2.71105	55.3732	2.71415	58.0181
	2.83306	59.2559	2.68043	62.9079	2.77354	59.1297	2.77639	55.7647	2.77927	58.4441
	2.89657	59.674	2.74032	63.2446	2.83551	59.4462	2.83736	56.0249	2.83773	58.7025
	2.96045	60.0643	2.79929	63.5165	2.89653	59.7017	2.89597	56.2132	2.90229	59.0474
	3.02004	60.3455	2.86139	63.848	2.96079	60.0133	2.96175	56.543	2.96341	59.3072
	3.08675	60.7464	2.91557	63.9667	3.01685	60.1248	3.01996	56.6864	3.02365	59.5022
	3.14902	61.0438	2.98168	64.342	3.08525	60.4776	3.08259	56.8808	3.08718	59.7555
	3.20902	61.2281	3.03693	64.4252	3.14242	60.5558	3.14553	57.1003	3.14837	59.9348
	3.27596	61.5793	3.09704	64.5853	3.20462	60.7063	3.20591	57.2032	3.20713	60.0388
	3.33687	61.7331	3.1565	64.7548	3.26615	60.8656	3.26911	57.3686	3.27295	60.2877
	3.3994	61.9078	3.21682	64.8768	3.32857	60.9803	3.3296	57.4448	3.33108	60.3381
	3.46268	62.0847	3.27521	64.9347	3.38899	61.0347	3.39128	57.5266	3.39486	60.4808
	3.5246	62.1954	3.33571	65.0319	3.45159	61.1261	3.45358	57.5934	3.45565	60.5499
	3.58872	62.3173	3.39332	65.0018	3.5112	61.0978	3.51194	57.58	3.51778	60.601
	3.64902	62.3551	3.45604	65.0924	3.57609	61.1829	3.57716	57.6854	3.57908	60.6273
	3.71434	62.4239	3.51086	64.9589	3.63282	61.0575	3.63729	57.6656	3.63962	60.617
	3.77774	62.4549	3.57539	65.0194	3.69959	61.1143	3.6983	57.624	3.7014	60.6109
	3.83785	62.3396	3.63279	64.873	3.75898	60.9767	3.76227	57.6669	3.76493	60.6315
	3.90468	62.3733	3.69218	64.7175	3.82044	60.8306	3.82262	57.5653	3.8218	60.4752
	3.96566	62.1793	3.75357	64.5714	3.88396	60.6933	3.884	57.4918	3.88888	60.531
	4.02762	61.9726	3.81157	64.2703	3.94398	60.4102	3.94605	57.4141	3.94741	60.3791
	4.09347	61.7926	3.86982	63.9151	4.00425	60.0764	4.00558	57.257	4.0102	60.2777
	4.15374	61.3878	3.93214	63.5956	4.06874	59.7761	4.06962	57.1801	4.07243	60.1651
	4.21717	60.9387	3.98836	62.9948	4.1269	59.2113	4.12764	56.9724	4.1333	59.9665
	4.28042	60.3916	4.05136	62.4381	4.19209	58.6881	4.19283	56.8635	4.19453	59.7624
	4.34317	59.605	4.10761	61.5749	4.2503	57.8767	4.25388	56.6554	4.25695	59.5922
	4.40691	58.6501	4.17018	60.6813	4.31504	57.0368	4.31356	56.358	4.31704	59.2954
	4.46626	57.3726	4.22843	59.5587	4.37531	55.9816	4.37834	56.1725	4.38038	59.0884
	4.53294	56.0933	4.28675	58.394	4.43566	54.8869	4.43888	55.8225	4.43917	58.727
	4.59547	54.666	4.34721	57.3874	4.49823	53.9407	4.4986	55.421	4.50469	58.4847
	4.65513	53.3764	4.4075	56.5276	4.56061	53.1325	4.56382	55.1099	4.5643	58.0773
	4.72192	52.5141	4.46364	55.7213	4.6187	52.3747	4.62099	54.5398	4.62472	57.6502
	4.7823	51.7536	4.52782	55.3218	4.68511	51.9992	4.68522	54.0723	4.68891	57.2632
	4.84506	51.2155	4.58396	54.787	4.7432	51.4965	4.74612	53.463	4.74845	56.7419
	4.91023	50.939	4.64607	54.5354	4.80746	51.26	4.80831	52.7906	4.80979	56.2094
	4.97128	50.6126	4.70418	54.2556	4.86759	50.997	4.86948	52.0532	4.87265	55.7195
	5.03592	50.459	4.76468	54.0753	4.93019	50.8275	4.92982	51.2897	4.93267	55.1033
	5.09834	50.2742	4.82375	53.9101	4.99132	50.6723	4.99298	50.602	4.99605	54.5528
	5.16049	50.0585	4.88204	53.7671	5.05163	50.5378	5.05443	49.9704	5.05521	53.9069
	5.22426	49.8066	4.94268	53.6801	5.11438	50.4561	5.11275	49.3365	5.11848	53.3464
	5.27789	45.1659	5.00271	53.6317	5.1765	50.4106	5.17868	49.0151	5.18023	52.7852
	5.28053	40.5347	5.05961	53.4798	5.23537	50.2678	5.23729	48.5988	5.24017	52.2
	5.28325	34.5628	5.12375	53.5381	5.30174	50.3226	5.30004	48.3298	5.30432	51.746
	5.28532	29.6485	5.18061	53.3747	5.36057	50.169	5.36216	48.1532	5.36534	51.2578
	5.28743	24.6269	5.23989	53.3142	5.42191	50.1121	5.42265	47.9622	5.42494	50.8005
			5.30143	53.3173	5.48559	50.1151	5.48529	47.8659	5.49072	50.5364
			5.35818	53.1893	5.54431	49.9947	5.54671	47.7637	5.5486	50.1178
			5.41893	53.1702	5.60717	49.9768	5.60806	47.6688	5.61231	49.8714
			5.47711	53.1157	5.66737	49.9255	5.67099	47.6272	5.67228	49.6175
			5.53743	53.0737	5.72979	49.886	5.72931	47.4871	5.73533	49.4397
			5.59786	53.0759	5.79231	49.8882	5.79523	47.515	5.79619	49.2694
			5.65479	52.9598	5.85122	49.779	5.85466	47.4044	5.85687	49.1055
			5.71718	53.01	5.91578	49.8262	5.91563	47.3007	5.91866	48.9942
			5.77568	52.9569	5.97631	49.7763	5.97916	47.2916	5.98252	48.9386
			5.83418	52.8973	6.03684	49.7203	6.0401	47.1658	6.03899	48.7327
			5.89614	52.9365	6.10096	49.7572	6.10129	47.0654	6.10702	48.8129
			5.95404	52.8655	6.16086	49.6904	6.1629	46.9735	6.16452	48.6628
			6.013	52.8119	6.22188	49.64	6.22339	46.8571	6.22775	48.621
			6.07518	52.868	6.28622	49.6927	6.28677	46.7773	6.28928	48.6011
			6.13157	52.7456	6.34457	49.5777	6.34505	46.6294	6.35166	48.5583
			6.19379	52.7806	6.40894	49.6106	6.41001	46.5729	6.41149	48.4824
			6.25021	52.6898	6.46733	49.5253	6.47169	46.4923	6.47443	48.4862
			6.31314	52.7397	6.53245	49.5722	6.53078	46.302	6.534	48.4055
			6.37175	52.6846	6.59309	49.5204	6.59579	46.2908	6.59904	48.4515
			6.42979	52.6061	6.65314	49.4466	6.65625	46.1437	6.65562	48.4442
			6.49	52.5788	6.71545	49.4209	6.71589	45.9968	6.72214	48.1382
			6.55071	52.4857	6.77827	49.3334	6.78086	45.9789	6.78101	47.8338
			6.60643	51.7803	6.83592	48.6704	6.83906	45.8048	6.84235	47.4978
			6.62071	45.9573	6.8507	43.1971	6.90307	45.7507	6.90551	46.9702
			6.62325	40.2792	6.85333	37.86	6.96275	45.6429	6.96637	46.2091
			6.62582	33.684	6.85599	31.661	7.02542	45.5838	7.02624	44.6397
			6.6285	26.8035	6.85876	25.1936	7.08736	45.5368	7.0912	41.8178
			6.62918	25.1	6.85946	23.5925	7.1466	45.4276	7.14919	37.3573
							7.21079	45.4515	7.21412	32.87
							7.27177	45.4062	7.27214	28.3707
							7.33041	45.3242	7.3367	24.2124
							7.39638	45.4232
							7.45499	45.3616
							7.51759	45.3671
							7.57967	45.4096
							7.64091	45.4054
							7.7034	43.3242
							7.76338	36.3278
							7.82565	30.1917
							7.88902	25.2673
							7.94638	21.9435

## Sheet: Figure S7b_SUPERBIO85
Figure S7b SUPERBIO85
	SUPERBIO 85
	Try1		Try2		Try3		Try4
	Strain (%)	Stress (MPa)	Strain (%)	Stress (MPa)	Strain (%)	Stress (MPa)	Strain (%)	Stress (MPa)
	0.03305	0.98624	0	0.25847	0	0.05325	0	0.04841
	0.04098	1.31741	0.00739	0.49976	0.00793	0.25832	0.00793	0.23483
	0.09912	3.45593	0.02355	1.09293	0.02252	0.73169	0.02252	0.66518
	0.18997	6.77684	0.11972	4.84149	0.12072	4.1396	0.12072	3.76327
	0.25293	9.0606	0.19008	7.59141	0.19008	6.54449	0.19008	5.94954
	0.31655	11.3431	0.25404	10.0002	0.25703	8.83286	0.25703	8.02988
	0.38104	13.6507	0.31938	12.4522	0.3193	10.9566	0.3193	9.96052
	0.44263	15.8258	0.38208	14.7309	0.38265	13.0889	0.38265	11.899
	0.50873	18.1422	0.44784	17.0952	0.44676	15.2327	0.44676	13.8479
	0.57189	20.311	0.51	19.2929	0.51275	17.3913	0.51275	15.8102
	0.63294	22.3716	0.57396	21.5031	0.57196	19.3159	0.57196	17.5599
	0.70103	24.6504	0.63968	23.729	0.6414	21.5329	0.6414	19.5754
	0.76216	26.6536	0.70031	25.7213	0.70034	23.3792	0.70034	21.2538
	0.82608	28.6919	0.76722	27.8555	0.7684	25.4668	0.7684	23.1517
	0.89215	30.7933	0.8306	29.8298	0.82934	27.3107	0.82934	24.8279
	0.95431	32.7092	0.89242	31.6723	0.89552	29.2545	0.89552	26.595
	1.01961	34.6864	0.95952	33.6627	0.9581	31.0634	0.9581	28.2395
	1.08254	36.5408	1.02152	35.4202	1.02168	32.8493	1.02168	29.863
	1.1468	38.3783	1.08518	37.151	1.0851	34.6051	1.0851	31.4592
	1.21153	40.1929	1.14937	38.8645	1.15159	36.3865	1.15159	33.0786
	1.27219	41.8264	1.21195	40.4397	1.21046	37.915	1.21046	34.4682
	1.33975	43.5884	1.27752	42.0408	1.27966	39.6668	1.27966	36.0607
	1.40195	45.1658	1.33773	43.4484	1.33903	41.105	1.33903	37.3681
	1.46476	46.6711	1.40475	44.9613	1.40559	42.6836	1.40559	38.8033
	1.53167	48.2661	1.46905	46.3701	1.46917	44.1341	1.46917	40.1219
	1.5933	49.6267	1.53049	47.6064	1.53194	45.4901	1.53194	41.3546
	1.65657	50.9865	1.59812	48.9609	1.5956	46.8248	1.5956	42.568
	1.72149	52.3342	1.65963	50.0822	1.65986	48.1371	1.65986	43.761
	1.78368	53.5439	1.7229	51.2173	1.72279	49.331	1.72279	44.8464
	1.84944	54.7675	1.78939	52.3625	1.78882	50.5866	1.78882	45.9878
	1.9103	55.827	1.85033	53.3275	1.84864	51.6113	1.84864	46.9194
	1.97698	56.9607	1.91582	54.3546	1.91689	52.8061	1.91689	48.0056
	2.04129	57.9977	1.97886	55.2857	1.97962	53.8125	1.97962	48.9204
	2.10165	58.8414	2.04205	56.1585	2.04217	54.7553	2.04217	49.7776
	2.16802	59.8293	2.10747	57.0824	2.10846	55.7628	2.10846	50.6934
	2.2311	60.6493	2.16944	57.8521	2.1702	56.5921	2.1702	51.4474
	2.29429	61.4339	2.23493	58.6767	2.23336	57.4124	2.23336	52.1931
	2.3612	62.2608	2.29843	59.4146	2.29985	58.2874	2.29985	52.9885
	2.42183	62.88	2.35948	60.0558	2.36082	58.9644	2.36082	53.604
	2.4874	63.567	2.42742	60.8451	2.42784	59.7609	2.42784	54.3281
	2.55048	64.1864	2.4882	61.4286	2.4879	60.3602	2.4879	54.8729
	2.61482	64.7535	2.55289	62.0627	2.55515	61.0739	2.55515	55.5217
	2.67939	65.3199	2.61777	62.7063	2.61739	61.6471	2.61739	56.0428
	2.74094	65.7619	2.68074	63.2422	2.68112	62.2088	2.68112	56.5535
	2.80712	66.2904	2.74561	63.8391	2.745	62.7477	2.745	57.0434
	2.87051	66.7186	2.8085	64.3406	2.8098	63.2824	2.8098	57.5295
	2.93137	67.0528	2.87231	64.8199	2.87043	63.6729	2.87043	57.8845
	2.99885	67.5334	2.93707	65.334	2.93907	64.2371	2.93907	58.3974
	3.06032	67.8368	2.99766	65.7087	2.99858	64.5289	2.99858	58.6626
	3.12493	68.1595	3.06545	66.2302	3.06576	64.9964	3.06576	59.0877
	3.18939	68.4834	3.12804	66.6196	3.12765	65.313	3.12765	59.3755
	3.25216	68.7097	3.19096	66.9567	3.19307	65.6582	3.19307	59.6892
	3.31739	68.9846	3.25703	67.3998	3.25611	65.9482	3.25611	59.9529
	3.38008	69.1686	3.31942	67.6867	3.31819	66.1981	3.31819	60.1801
	3.4447	69.3723	3.38357	67.9681	3.38307	66.4711	3.38307	60.4283
	3.50942	69.5466	3.44787	68.2631	3.44879	66.7575	3.44879	60.6886
	3.56993	69.6104	3.50992	68.4903	3.50881	66.8748	3.50881	60.7953
	3.6375	69.7981	3.57545	68.757	3.57736	67.1729	3.57736	61.0663
	3.70031	69.8681	3.63592	68.8964	3.63868	67.2639	3.63868	61.149
	3.76235	69.8615	3.70329	69.118	3.7026	67.3953	3.7026	61.2685
	3.82945	69.9839	3.76687	69.259	3.76836	67.5533	3.76836	61.4121
	3.89138	69.9218	3.82842	69.3139	3.82926	67.5761	3.82926	61.4328
	3.95465	69.895	3.89621	69.5279	3.89441	67.6728	3.89441	61.5207
	4.01934	69.8693	3.95833	69.552	3.95672	67.688	3.95672	61.5346
	4.0815	69.7333	4.01995	69.517	4.02141	67.7195	4.02141	61.5632
	4.14738	69.6619	4.08705	69.6155	4.08594	67.7429	4.08594	61.5844
	4.20789	69.4619	4.14757	69.5164	4.14741	67.6696	4.14741	61.5178
	4.27468	69.3251	4.21352	69.5248	4.21421	67.6904	4.21421	61.5367
	4.33899	69.1297	4.27664	69.4115	4.27752	67.5778	4.27752	61.4344
	4.40019	68.769	4.34121	69.269	4.33953	67.4097	4.33953	61.2816
	4.4676	68.5508	4.40536	69.0642	4.40705	67.3548	4.40705	61.2316
	4.53007	68.1183	4.46729	68.7371	4.46871	67.1057	4.46871	61.0052
	4.59268	67.6663	4.5329	68.4006	4.53118	66.8461	4.53118	60.7692
	4.65913	67.2155	4.59632	67.8936	4.59774	66.6638	4.59774	60.6034
	4.72022	66.5796	4.65684	67.1527	4.65959	66.2842	4.65959	60.2584
	4.78579	65.9759	4.72547	66.4619	4.72581	65.9813	4.72581	59.983
	4.84803	65.264	4.78564	65.4232	4.78633	65.5003	4.78633	59.5457
	4.91249	64.5119	4.85067	64.536	4.8532	65.0759	4.8532	59.1599
	4.97748	63.8113	4.91578	63.8403	4.91601	64.5191	4.91601	58.6538
	5.03937	63.0087	4.97828	63.2016	4.97813	63.8857	4.97813	58.0779
	5.10456	62.3305	5.04297	62.8171	5.04309	63.2755	5.04309	57.5232
	5.16833	61.6742	5.10689	62.5561	5.10777	62.6221	5.10777	56.9292
	5.22926	61.0022	5.17036	62.3312	5.16825	61.8344	5.16825	56.2131
	5.29732	60.5848	5.23554	62.2836	5.23727	61.269	5.23727	55.6991
	5.3576	60.0426	5.29544	62.1364	5.2964	60.4787	5.2964	54.9806
	5.42294	59.6694	5.36442	62.2495	5.36423	59.942	5.36423	54.4927
	5.48759	59.3819	5.42646	62.1894	5.42528	59.3142	5.42528	53.922
	5.55067	59.0667	5.48882	62.1416	5.49131	58.8318	5.49131	53.4834
	5.61536	58.8595	5.55519	62.2182	5.55416	58.341	5.55416	53.0372
	5.67863	58.6499	5.61743	62.184	5.61632	57.9036	5.61632	52.6396
	5.74198	58.4721	5.68127	62.2056	5.6815	57.5596	5.6815	52.3269
	5.80762	58.3896	5.74519	62.1944	5.74692	57.283	5.74692	52.0754
	5.86752	58.1783	5.80732	62.1764	5.80632	56.8809	5.80632	51.7099
	5.93562	58.1905	5.87365	62.199	5.87579	56.7905	5.87579	51.6277
	5.99812	58.086	5.93416	62.1108	5.93589	56.4759	5.93589	51.3418
	6.06055	57.9551	6.00115	62.1378	6.00077	56.3119	6.00077	51.1926
	6.12712	57.9751	6.06499	62.1105	6.06499	56.1645	6.06499	51.0586
	6.18928	57.8629	6.12631	62.0144	6.12777	55.9913	6.12777	50.9011
	6.25312	57.811	6.19372	62.0559	6.19173	55.8727	6.19173	50.7933
	6.31754	57.7692	6.2568	61.9495	6.25642	55.8156	6.25642	50.7414
	6.37993	57.6776	6.31819	61.8598	6.31884	55.685	6.31884	50.6228
	6.44523	57.661	6.38502	61.9004	6.38568	55.6984	6.38568	50.6349
	6.5059	57.5439	6.44615	61.8212	6.44462	55.5213	6.44462	50.4739
	6.57315	57.5605	6.51153	61.8052	6.51287	55.5652	6.51287	50.5138
	6.63661	57.5064	6.57465	61.7748	6.57488	55.4694	6.57488	50.4267
	6.69828	57.3763	6.63907	61.7326	6.6383	55.3891	6.6383	50.3537
	6.76607	57.4136	6.70341	61.7271	6.70391	55.3927	6.70391	50.357
	6.82769	57.267	6.76511	61.5978	6.76645	55.3038	6.76645	50.2761
	6.89012	57.163	6.83068	61.5941	6.82953	55.2176	6.82953	50.1978
	6.95691	57.1721	6.89422	61.5194	6.89602	55.2391	6.89602	50.2174
	7.01743	57.0188	6.95557	61.3941	6.95653	55.0929	6.95653	50.0844
	7.08342	56.9785	7.0239	61.4649	7.02386	55.1185	7.02386	50.1078
	7.14619	56.8775	7.08441	61.3495	7.08353	54.976	7.08353	49.9782
	7.21145	56.8108	7.14895	61.3016	7.15144	54.9956	7.15144	49.996
	7.27541	56.7116	7.21406	61.3443	7.21352	54.8976	7.21352	49.9069
	7.33684	56.5709	7.27629	61.2228	7.27702	54.8249	7.27702	49.8408
	7.40241	56.525	7.34155	61.2191	7.34094	54.7805	7.34094	49.8004
	7.46637	56.4337	7.40414	61.1492	7.40628	54.7649	7.40628	49.7862
	7.52696	56.2597	7.46833	61.1085	7.46588	54.6189	7.46588	49.6535
	7.5956	56.299	7.53367	61.0861	7.5355	54.7381	7.5355	49.7619
	7.65515	56.1107	7.59406	60.9351	7.59383	54.5836	7.59383	49.6214
	7.72045	56.048	7.66109	60.9078	7.66247	54.6669	7.66247	49.6972
	7.78499	56.0116	7.72432	60.8055	7.72294	54.5813	7.72294	49.6194
	7.84868	55.915	7.78648	60.6797	7.78882	54.589	7.78882	49.6264
	7.91298	55.8516	7.85304	60.6944	7.85193	54.5732	7.85193	49.612
	7.97656	55.7857	7.91532	60.5762	7.91582	54.5594	7.91582	49.5995
	8.04021	55.7004	7.97955	60.521	7.97844	54.5177	7.97844	49.5615
	8.10525	55.6836	8.04339	60.4802	8.04554	54.5771	8.04554	49.6156
	8.16588	55.5724	8.10597	60.4141	8.10444	54.4399	8.10444	49.4909
	8.23412	55.6367	8.17135	60.3993	8.17442	54.5735	8.17442	49.6123
	8.29583	55.5787	8.23206	60.2957	8.23309	54.4337	8.23309	49.4851
	8.35894	55.5303	8.29851	60.3261	8.29912	54.4653	8.29912	49.5139
	8.42532	55.6174	8.36293	60.333	8.3625	54.4639	8.3625	49.5126
	8.48728	55.5482	8.42432	60.248	8.42608	54.4446	8.42608	49.4951
	8.55082	55.551	8.49138	60.3199	8.48958	54.4261	8.48958	49.4783
	8.61547	55.5789	8.5537	60.2978	8.55458	54.4597	8.55458	49.5088
	8.67687	55.5404	8.61689	60.2786	8.61612	54.3906	8.61612	49.446
	8.74374	55.6393	8.68326	60.3703	8.68357	54.4769	8.68357	49.5245
	8.80379	55.5815	8.74385	60.305	8.74186	54.3385	8.74186	49.3986
	8.87108	55.6822	8.80969	60.3321	8.81145	54.4619	8.81145	49.5108
	8.93504	55.7248	8.87315	60.3562	8.8725	54.4003	8.8725	49.4548
	8.99628	55.6825	8.93642	60.2947	8.93688	54.377	8.93688	49.4336
	9.06319	55.8166	9.00161	60.332	9.00188	54.3947	9.00188	49.4497
	9.12646	55.8277	9.06254	60.2363	9.06503	54.3696	9.06503	49.4269
	9.18843	55.8217	9.12903	60.2877	9.127	54.3089	9.127	49.3717
	9.25519	55.9589	9.19226	60.2685	9.19429	54.3921	9.19429	49.4474
	9.31566	55.9221	9.25358	60.2107	9.25439	54.2959	9.25439	49.3599
	9.38127	55.9901	9.32122	60.2879	9.32164	54.3748	9.32164	49.4316
	9.44427	56.0512	9.38215	60.2239	9.38208	54.3049	9.38208	49.368
	9.509	56.0904	9.44669	60.2193	9.44933	54.3781	9.44933	49.4347
	9.57331	56.1615	9.51183	60.2752	9.51145	54.35	9.51145	49.4091
	9.6347	56.1366	9.57415	60.2028	9.57419	54.3205	9.57419	49.3823
	9.70065	56.2473	9.64033	60.3022	9.63895	54.3709	9.63895	49.4281
	9.76442	56.2953	9.70276	60.2503	9.70356	54.4099	9.70356	49.4636
	9.8252	56.2616	9.76641	60.254	9.76354	54.3216	9.76354	49.3832
	9.89372	56.4213	9.83137	60.2945	9.83321	54.4952	9.83321	49.5411
	9.95416	56.3889	9.89215	60.2348	9.89303	54.4001	9.89303	49.4546
	10.0187	56.4254	9.95925	60.3459	9.95967	54.4651	9.95967	49.5137
	10.0839	56.5282	10.0218	60.3532	10.0221	54.4361	10.0221	49.4874
	10.1463	56.5026	10.0847	60.3276	10.0863	54.4496	10.0863	49.4996
	10.2112	56.5754	10.151	60.4506	10.1507	54.4786	10.1507	49.526
	10.2741	56.575	10.2133	60.3936	10.2127	54.4519	10.2127	49.5017
	10.3383	56.6198	10.2772	60.3886	10.2772	54.4662	10.2772	49.5147
	10.4038	56.6811	10.3412	60.4159	10.3422	54.5356	10.3422	49.5778
	10.4637	56.6298	10.403	60.3998	10.4026	54.4715	10.4026	49.5195
	10.5314	56.7474	10.4692	60.4711	10.4713	54.5983	10.4713	49.6348
	10.5939	56.745	10.5304	60.4603	10.5322	54.537	10.5322	49.5791
	10.6566	56.7229	10.5979	60.5661	10.5969	54.5712	10.5969	49.6102
	10.7228	56.8296	10.661	60.6021	10.662	54.6199	10.662	49.6545
	10.7852	56.7935	10.7228	60.604	10.7231	54.5618	10.7231	49.6016
	10.8494	56.8251	10.7892	60.7674	10.7883	54.6179	10.7883	49.6527
	10.9137	56.8574	10.8524	60.8147	10.8512	54.6301	10.8512	49.6638
	10.9754	56.8229	10.9142	60.8169	10.9156	54.672	10.9156	49.7018
	11.0414	56.8807	10.9814	60.9502	10.98	54.7119	10.98	49.7381
	11.1018	56.8456	11.0414	60.8922	11.0407	54.6806	11.0407	49.7096
	11.1691	56.9347	11.1074	61.0108	11.1088	54.8284	11.1088	49.844
	11.2326	56.9613	11.1704	61.0504	11.171	54.8177	11.171	49.8343
	11.2938	56.9105	11.235	61.1239	11.2336	54.8334	11.2336	49.8486
	11.3615	57.0523	11.2994	61.1853	11.3	54.958	11.3	49.9618
	11.4239	57.0213	11.3611	61.2104	11.3621	54.9875	11.3621	49.9886
	11.4863	57.0107	11.4265	61.3095	11.4257	55.0339	11.4257	50.0308
	11.553	57.1125	11.4908	61.4052	11.4918	55.1626	11.4918	50.1478
	11.6138	57.0713	11.5509	61.3825	11.5528	55.1516	11.5528	50.1378
	11.6795	57.1244	11.6198	61.5736	11.6199	55.289	11.6199	50.2627
	11.7427	57.144	11.6799	61.5318	11.6797	55.2525	11.6797	50.2296
	11.8065	57.1503	11.7444	61.5905	11.747	55.3819	11.747	50.3472
	11.8712	57.1999	11.8099	61.6613	11.8094	55.4098	11.8094	50.3726
	11.9327	57.1681	11.8725	61.6327	11.8722	55.4299	11.8722	50.3909
	11.9986	57.2453	11.9368	61.6363	11.9371	55.5136	11.9371	50.467
	12.0625	57.263	12.0002	61.6512	12.0018	55.5937	12.0018	50.5397
	12.1231	57.22	12.0638	61.6321	12.0618	55.5655	12.0618	50.5141
	12.1913	57.3494	12.1297	61.6778	12.1316	55.7763	12.1316	50.7058
	12.2518	57.302	12.1898	61.6324	12.1903	55.7219	12.1903	50.6563
	12.3166	57.3271	12.2575	61.6881	12.2581	55.8735	12.2581	50.7941
	12.3817	57.4231	12.3203	61.6778	12.319	55.8833	12.319	50.803
	12.444	57.4016	12.3827	61.3839	12.3855	55.9889	12.3855	50.899
	12.5098	57.4952	12.4147	50.7766	12.4476	56.0029	12.4476	50.9118
	12.5729	57.4948	12.419	39.8087	12.5108	56.044	12.5108	50.9491
	12.6363	57.5139	12.4228	29.5456	12.5751	56.0926	12.5751	50.9933
	12.7012	57.5573	12.4235	27.4998	12.6418	56.1796	12.6418	51.0724
	12.7621	57.5142			12.7001	56.088	12.7001	50.9891
	12.8288	57.6073			12.7694	56.2454	12.7694	51.1322
	12.8917	57.6105			12.8294	56.1906	12.8294	51.0824
	12.9547	57.5946			12.8951	56.2549	12.8951	51.1408
	13.0213	57.6965			12.9586	56.2995	12.9586	51.1814
	13.0834	57.6507			13.0221	56.3127	13.0221	51.1934
	13.1469	57.6627			13.0855	56.3352	13.0855	51.2138
	13.211	57.6864			13.1493	56.3858	13.1493	51.2598
	13.2735	57.6788			13.2123	56.4033	13.2123	51.2757
	13.3391	57.7375			13.2792	56.5165	13.2792	51.3787
	13.3997	57.6921			13.3383	56.4569	13.3383	51.3244
	13.4674	57.7862			13.4071	56.6012	13.4071	50.7766
	13.5307	57.797			13.4687	56.582	13.4687	39.8087
	13.5928	57.7561			13.5323	56.5985	13.5323	29.5456
	13.6595	57.8415			13.5979	56.6535	13.5979	27.4998
	13.7221	57.8357			13.6607	56.6429
	13.7842	57.8278			13.723	56.5881
	13.8506	57.9188			13.79	56.6843
	13.9115	57.8856			13.8502	56.5732
	13.9774	57.9696			13.918	56.6546
	14.0398	57.9877			13.9772	56.5415
	14.1051	58.0509			14.0454	56.5757
	14.1691	58.1141			14.1077	56.4421
	14.2311	58.1074			14.1708	56.1942
	14.2963	58.132			14.2217	50.1828
	14.3601	58.0446			14.2242	44.2436
	14.4072	51.7427			14.2267	37.3618
	14.4096	45.5014			14.2286	31.9765
	14.4114	40.176			14.2305	26.6374
	14.4132	34.6322
	14.4151	29.0968
	14.4157	27.2787

[truncated: 7 more sheets: Figure S7b_SUPERBIO114, Figure S7b_SUPERBIO_MW_GPC, Figure S9, Figure S10a (TGA), Figure S10b (DTG), Figure S12a, Figure S21]
