# Supplementary material for: Sustainable and recyclable super engineering thermoplastic from biorenewable monomer
Source: Nat Commun. 2019 Jun 13;10:2601. doi: 10.1038/s41467-019-10582-6 (PMC6565616; doi:10.1038/s41467-019-10582-6)
Supplement: Supplementary file 9 — Source Data [file 41467_2019_10582_MOESM9_ESM.xlsx]

## Sheet: Figure 2b
Figure 2b
	SUPERBIO 114																				BPA-SEP 151
	Try1		Try2		Try3		Try4		Try5		Try6		Try7		Try8		Try9		Try10		Try1		Try2		Try3		Try4		Try5		Try6		Try7		Try8
	Strain (%)	Stress (MPa)	Strain (%)	Stress (MPa)	Strain (%)	Stress (MPa)	Strain (%)	Stress (MPa)	Strain (%)	Stress (MPa)	Strain (%)	Stress (MPa)	Strain (%)	Stress (MPa)	Strain (%)	Stress (MPa)	Strain (%)	Stress (MPa)	Strain (%)	Stress (MPa)	Strain (%)	Stress (MPa)	Strain (%)	Stress (MPa)	Strain (%)	Stress (MPa)	Strain (%)	Stress (MPa)	Strain (%)	Stress (MPa)	Strain (%)	Stress (MPa)	Strain (%)	Stress (MPa)	Strain (%)	Stress (MPa)
	0	0.01728	0	0.22481	-0.06079	1.99353	0	0.02821	-0.04984	1.62738	-0.01263	0.24882	-0.07306	2.20147	-0.01263	0.25193	0	0.19166	-0.04861	1.6748	0.04624	1.24251	0.04368	1.14037	0.04527	1.28393	0.01239	0.15286	0.02365	0.57254	0	-0.00286	0	0.02665	0.000258684	0.12166
	-0.00675	0.23069	-0.00643	0.37599	-0.06802	2.30989	-0.00712	0.25323	-0.05685	1.94294	-0.02075	0.59402	-0.07981	2.4742	-0.02075	0.60145	-0.00763	0.38875	-0.05543	1.96788	0.05279	1.46381	0.05208	1.42528	0.05166	1.51462	0.02272	0.43045	0.03285	0.8897	0.00743	0.1522	0.00761	0.19936	0.00902	0.30823
	-0.01972	0.74123	-0.01899	0.79673	-0.11625	4.22071	-0.02165	0.8406	-0.11059	4.00952	-0.09096	3.24593	-0.12831	4.27238	-0.09096	3.2865	-0.02153	0.8523	-0.09059	3.32993	0.09726	2.76875	0.10765	3.1085	0.10032	3.04406	0.05867	1.41659	0.09557	2.79348	0.02169	0.55759	0.0235	0.68354	0.02576	0.70126
	-0.12121	4.77879	-0.11559	4.17723	-0.2069	7.84664	-0.11836	4.66962	-0.19686	7.35262	-0.17203	6.20772	-0.22164	7.65393	-0.17203	6.28531	-0.11782	4.46309	-0.18903	7.00252	0.19807	5.68373	0.19572	5.79782	0.18682	5.77247	0.16063	4.3473	0.17853	5.31073	0.11534	3.40172	0.11652	3.66875	0.11973	2.90254
	-0.18569	7.3247	-0.18394	6.74653	-0.26627	10.1486	-0.18682	7.30637	-0.25827	9.61101	-0.23361	8.37627	-0.28177	9.7439	-0.23361	8.48098	-0.18637	6.96803	-0.2535	9.3256	0.261	7.45837	0.25809	7.62715	0.24986	7.70551	0.22429	6.21871	0.23888	7.14604	0.18662	5.59613	0.18422	5.88085	0.1891	4.51349
	-0.24359	9.59607	-0.24257	8.96719	-0.32505	12.3747	-0.24272	9.45798	-0.31621	11.7288	-0.29474	10.4896	-0.34554	11.9333	-0.29474	10.6208	-0.24735	9.13956	-0.31482	11.4851	0.32312	9.1714	0.32218	9.51681	0.30657	9.44367	0.2886	8.08804	0.30115	9.00688	0.24837	7.46607	0.24812	7.91996	0.24856	5.87596
	-0.30873	12.1504	-0.30314	11.2477	-0.38876	14.779	-0.30942	11.9884	-0.38215	14.0936	-0.35469	12.5437	-0.40437	13.922	-0.35469	12.7005	-0.30848	11.2993	-0.37499	13.5857	0.39183	11.0464	0.3842	11.301	0.36935	11.3311	0.3515	9.94397	0.3622	10.8322	0.30946	9.3278	0.31009	9.9135	0.31345	7.35673
	-0.36849	14.4558	-0.36605	13.6353	-0.44786	16.9828	-0.36813	14.2074	-0.43936	16.115	-0.41993	14.7401	-0.46895	16.0751	-0.41993	14.9244	-0.37321	13.5563	-0.43927	15.8016	0.45364	12.7047	0.44567	13.0422	0.42921	13.1351	0.41865	11.8911	0.42653	12.731	0.37118	11.1729	0.36951	11.7926	0.37354	8.71144
	-0.42746	16.7254	-0.42435	15.8317	-0.50942	19.2158	-0.42906	16.4575	-0.50161	18.2587	-0.47851	16.6638	-0.52842	18.0175	-0.47851	16.8721	-0.43086	15.534	-0.49885	17.8064	0.51842	14.4133	0.51118	14.8665	0.48968	14.9262	0.47778	13.6252	0.48256	14.3816	0.43289	13.0045	0.43503	13.8547	0.43437	10.0596
	-0.49102	19.175	-0.4877	18.1892	-0.56988	21.4077	-0.49098	18.7396	-0.56331	20.3714	-0.5425	18.7375	-0.592	20.0472	-0.5425	18.9717	-0.4967	17.771	-0.56228	19.9111	0.58266	16.06	0.56946	16.4593	0.54978	16.6802	0.54705	15.6201	0.55037	16.3299	0.49361	14.7817	0.49412	15.6961	0.49841	11.4826
	-0.54965	21.3799	-0.54597	20.3536	-0.62997	23.5035	-0.55137	20.902	-0.62329	22.3499	-0.604	20.6996	-0.65369	21.9919	-0.604	20.9584	-0.55732	19.795	-0.62382	21.9309	0.64559	17.671	0.63516	18.2293	0.60906	18.3769	0.60825	17.378	0.6088	18.0072	0.55831	16.6491	0.55606	17.6009	0.55676	12.7542
	-0.61176	23.6876	-0.60938	22.6608	-0.69211	25.6694	-0.61161	23.0498	-0.68394	24.3156	-0.66539	22.5931	-0.71408	23.8424	-0.66539	22.8755	-0.61808	21.7664	-0.68451	23.8596	0.71141	19.2908	0.69415	19.7692	0.6709	20.1345	0.67176	19.1836	0.67125	19.7572	0.61526	18.2782	0.61977	19.5269	0.62025	14.1159
	-0.67244	25.9275	-0.67014	24.8671	-0.75104	27.6434	-0.67433	25.2421	-0.74487	26.2657	-0.72871	24.5302	-0.77766	25.7733	-0.72871	24.8369	-0.68236	23.8484	-0.74798	25.8618	0.77333	20.7769	0.7606	21.4775	0.73105	21.7958	0.73761	21.0472	0.73348	21.4986	0.68219	20.1435	0.67846	21.3017	0.68097	15.4144
	-0.73319	28.0963	-0.72782	26.9363	-0.81442	29.7639	-0.73242	27.2442	-0.80456	28.113	-0.78888	26.309	-0.83868	27.5665	-0.78888	26.6379	-0.74272	25.7366	-0.80737	27.6934	0.83946	22.3411	0.82251	23.0435	0.78765	23.3579	0.8005	22.8033	0.79531	23.1896	0.74072	21.7671	0.74117	23.1396	0.74383	16.7433
	-0.79423	30.271	-0.79208	29.2098	-0.87558	31.7234	-0.79503	29.3523	-0.86802	30.0398	-0.85124	28.1225	-0.89826	29.2771	-0.85124	28.474	-0.80345	27.6143	-0.8708	29.6265	0.90455	23.8349	0.8836	24.5237	0.85332	25.1284	0.86332	24.5459	0.85536	24.8202	0.80163	23.4164	0.80229	24.9307	0.80625	18.0308
	-0.85327	32.335	-0.85235	31.3107	-0.93395	33.5636	-0.85345	31.2787	-0.92402	31.6736	-0.91415	29.9001	-0.96395	31.1501	-0.91415	30.2739	-0.86791	29.5923	-0.93294	31.4728	0.96578	25.1875	0.94841	26.0784	0.91054	26.638	0.92901	26.327	0.9187	26.4949	0.86478	25.1178	0.86404	26.6937	0.86519	19.231
	-0.91595	34.4793	-0.91081	33.2865	-0.99803	35.548	-0.91756	33.3486	-0.98974	33.568	-0.9721	31.4738	-1.02193	32.7286	-0.9721	31.8672	-0.9259	31.2896	-0.99122	33.1429	1.03414	26.6758	1.01133	27.533	0.97112	28.2056	0.98968	27.9579	0.97794	28.0385	0.92546	26.7144	0.92764	28.483	0.92882	20.5008
	-0.97747	36.5469	-0.97525	35.4682	-1.05685	37.2887	-0.97744	35.2403	-1.04848	35.2148	-1.03835	33.2756	-1.08566	34.456	-1.03835	33.6916	-0.99033	33.178	-1.05665	35.0196	1.09607	27.966	1.06957	28.843	1.03184	29.7661	1.05737	29.7566	1.04257	29.6806	0.98592	28.2662	0.98555	30.075	0.99087	21.7324
	-1.03436	38.3902	-1.03224	37.3266	-1.11668	39.0246	-1.03633	37.0311	-1.10935	36.8398	-1.09748	34.7981	-1.14687	36.072	-1.09748	35.2331	-1.05013	34.8775	-1.11586	36.6379	1.15973	29.2562	1.13857	30.3613	1.09144	31.2505	1.11815	31.3522	1.10015	31.1188	1.05067	29.8977	1.05074	31.8243	1.04952	22.8631
	-1.09971	40.5082	-1.09503	39.3641	-1.1805	40.8519	-1.09974	38.9526	-1.17225	38.524	-1.15976	36.3735	-1.20874	37.651	-1.15976	36.8281	-1.11315	36.6244	-1.17858	38.3314	1.22713	30.587	1.19557	31.5688	1.15148	32.7199	1.18492	33.0662	1.16593	32.7161	1.10868	31.3255	1.11064	33.385	1.11508	24.1244
	-1.15761	42.3224	-1.15582	41.3012	-1.23808	42.4186	-1.15947	40.6834	-1.23209	40.0001	-1.22323	37.954	-1.2711	39.2197	-1.22323	38.4284	-1.17495	38.3165	-1.24139	39.9984	1.28786	31.7192	1.26079	32.8953	1.21148	34.1519	1.24823	34.6761	1.22546	34.117	1.17435	32.9028	1.17162	34.9418	1.17324	25.2008
	-1.21884	44.1923	-1.21683	43.1838	-1.30197	44.1186	-1.21895	42.3723	-1.29204	41.4661	-1.28359	39.3699	-1.33153	40.6812	-1.28359	39.8621	-1.23546	39.9166	-1.30185	41.5244	1.35345	32.9041	1.32233	34.1343	1.27094	35.5433	1.31117	36.2223	1.28659	35.5107	1.23186	34.2408	1.23437	36.5182	1.23714	26.3814
	-1.2812	46.0899	-1.27861	45.0556	-1.36031	45.6127	-1.28248	44.1459	-1.35495	42.9774	-1.34487	40.7863	-1.39444	42.1814	-1.34487	41.2962	-1.2987	41.5566	-1.36439	43.0793	1.41734	34.0284	1.38589	35.3295	1.33343	36.9659	1.37678	37.8197	1.34982	36.9167	1.29738	35.7134	1.29497	37.9668	1.29819	27.4844
	-1.34129	47.8152	-1.33801	46.8129	-1.42296	47.1708	-1.33998	45.6699	-1.41256	44.2733	-1.40708	42.1845	-1.45732	43.6416	-1.40708	42.7118	-1.36021	43.1137	-1.42623	44.5615	1.4815	35.0776	1.44728	36.4664	1.38888	38.1903	1.44098	39.3407	1.41053	38.1995	1.35724	37.0189	1.3561	39.3852	1.35965	28.5674
	-1.40263	49.5566	-1.39971	48.5759	-1.48357	48.6273	-1.40321	47.3319	-1.47689	45.7207	-1.46732	43.4793	-1.5153	44.9091	-1.46732	44.0228	-1.41945	44.5451	-1.48763	45.9896	1.54744	36.1546	1.50931	37.5484	1.45408	39.6038	1.50138	40.7301	1.47066	39.4384	1.41644	38.2436	1.4194	40.8208	1.42184	29.6457
	-1.46378	51.2552	-1.46166	50.3199	-1.54253	49.9593	-1.46305	48.847	-1.53406	46.9176	-1.5316	44.8557	-1.58199	46.412	-1.5316	45.4164	-1.48525	46.1664	-1.55087	47.4225	1.60863	37.0586	1.57242	38.6366	1.51177	40.815	1.57038	42.2898	1.53459	40.6965	1.48078	39.5551	1.47868	42.0786	1.48189	30.6586
	-1.52296	52.8353	-1.51873	51.8547	-1.60464	51.3704	-1.52428	50.3464	-1.5981	48.2608	-1.58929	46.0111	-1.64083	47.6391	-1.58929	46.5862	-1.54331	47.4894	-1.60904	48.6757	1.67457	38.0303	1.63651	39.6782	1.57181	42.0215	1.62978	43.5707	1.5925	41.7805	1.5425	40.7364	1.54335	43.4148	1.54342	31.6852
	-1.58656	54.4831	-1.58412	53.6156	-1.6671	52.7328	-1.58635	51.8318	-1.6582	49.467	-1.65517	47.3505	-1.70337	48.9289	-1.65517	47.9424	-1.60678	48.9513	-1.67418	50.0684	1.73857	38.8999	1.69388	40.5362	1.63437	43.2803	1.69739	44.99	1.6578	42.9574	1.60181	41.7979	1.60166	44.5261	1.60765	32.7309
	-1.64367	55.8986	-1.6421	55.0851	-1.7234	53.8511	-1.64524	53.1583	-1.71701	50.5597	-1.71575	48.5101	-1.76628	50.2234	-1.71575	49.1165	-1.66869	50.3525	-1.73527	51.3119	1.80054	39.6994	1.76334	41.6072	1.69343	44.3885	1.75936	46.248	1.71685	43.939	1.667	42.937	1.66663	45.7227	1.66382	33.602
	-1.70789	57.4786	-1.7038	56.6101	-1.79	55.2501	-1.70708	54.544	-1.77996	51.7862	-1.77632	49.6238	-1.82645	51.365	-1.77632	50.2441	-1.72968	51.6588	-1.79544	52.4745	1.86852	40.556	1.8212	42.3813	1.75242	45.4616	1.82452	47.511	1.78004	44.9235	1.72472	43.8464	1.72727	46.7452	1.73167	34.6643
	-1.76776	58.879	-1.76575	58.1144	-1.84644	56.2879	-1.76919	55.8626	-1.84023	52.8618	-1.84072	50.8367	-1.88866	52.5637	-1.84072	51.4722	-1.79274	53.0095	-1.86062	53.7674	1.9301	41.2513	1.88608	43.2442	1.81538	46.6005	1.88722	48.6621	1.84224	45.8155	1.78921	44.8319	1.78566	47.6341	1.78925	35.5153
	-1.82687	60.1859	-1.82552	59.4885	-1.91044	57.5003	-1.8268	57.0351	-1.89887	53.8542	-1.90104	51.8869	-1.95002	53.7	-1.90104	52.5355	-1.85302	54.2415	-1.92004	54.818	1.99364	41.9099	1.94852	44.0394	1.87209	47.557	1.95065	49.7654	1.9027	46.5851	1.85015	45.6594	1.85129	48.6157	1.85233	36.4311
	-1.89051	61.6225	-1.88638	60.8678	-1.969	58.5225	-1.89219	58.3593	-1.96396	55.029	-1.96184	52.9158	-2.01063	54.7861	-1.96184	53.5772	-1.91541	55.492	-1.98196	55.9097	2.05988	42.6139	2.01137	44.7607	1.93505	48.6073	2.0152	50.8376	1.96478	47.3114	1.91105	46.4178	1.91175	49.3832	1.91426	37.3171
	-1.95035	62.8582	-1.94735	62.1903	-2.03111	59.5916	-1.94922	59.412	-2.02092	55.9158	-2.02627	54.0454	-2.07484	55.94	-2.02627	54.721	-1.97877	56.7511	-2.04409	56.9834	2.12297	43.1566	2.07265	45.4165	1.99188	49.4958	2.08131	51.8719	2.02724	47.9427	1.97321	47.1078	1.97217	50.0432	1.97605	38.1655
	-2.01051	64.0747	-2.0069	63.4257	-2.09215	60.6092	-2.01201	60.578	-2.08342	56.9121	-2.08422	54.9264	-2.13227	56.8791	-2.08422	55.613	-2.03668	57.8257	-2.10396	57.9392	2.18913	43.7261	2.13647	46.0819	2.05495	50.4527	2.13975	52.6725	2.08559	48.395	2.03234	47.6664	2.0361	50.7143	2.03659	38.9719
	-2.07258	65.3092	-2.07039	64.7308	-2.15188	61.5247	-2.07313	61.6878	-2.14381	57.8726	-2.14876	55.9864	-2.19852	58.0307	-2.14876	56.6863	-2.10326	59.1074	-2.16788	58.9806	2.25156	44.1697	2.1967	46.6199	2.11466	51.3351	2.21025	53.6306	2.15211	48.8817	2.0969	48.2245	2.0959	51.1564	2.09989	39.8029
	-2.13114	66.3815	-2.1264	65.7725	-2.21252	62.4528	-2.1333	62.6842	-2.20544	58.7962	-2.20856	56.8781	-2.25921	59.0038	-2.20856	57.589	-2.16228	60.1514	-2.22701	59.8617	2.3168	44.6126	2.2624	47.2299	2.17274	52.1006	2.26992	54.2925	2.20942	49.0142	2.15791	48.6332	2.15776	51.5476	2.15865	40.5209
	-2.19419	67.5513	-2.19233	67.0644	-2.27601	63.4129	-2.19368	63.6765	-2.26667	59.704	-2.27151	57.8199	-2.31912	59.9023	-2.27151	58.5427	-2.22479	61.2433	-2.29118	60.8263	2.38173	44.9789	2.32008	47.6282	2.23563	52.9594	2.33584	54.9807	2.27402	48.8439	2.21733	48.91	2.21981	51.8561	2.2235	41.3222
	-2.2525	68.5537	-2.25159	68.1263	-2.33176	64.104	-2.25473	64.6451	-2.3261	60.5054	-2.33346	58.7348	-2.38388	60.9417	-2.33346	59.469	-2.28777	62.3449	-2.35383	61.7491	2.4425	45.2243	2.38822	48.1621	2.29516	53.6756	2.40023	55.5607	2.3163	44	2.28211	49.2012	2.28016	51.9987	2.28012	41.9556
	-2.31526	69.6149	-2.31124	69.1337	-2.39843	65.0982	-2.3146	65.5343	-2.38792	61.3769	-2.39389	59.5599	-2.44498	61.8159	-2.39389	60.3044	-2.34787	63.3133	-2.41175	62.4614	2.51075	45.5069	2.44765	48.5057	2.35278	54.299	2.46385	55.9913	2.32616	39.2716	2.3422	49.2872	2.3435	52.0706	2.34671	42.7218
	-2.37714	70.6317	-2.37379	70.2152	-2.45655	65.7956	-2.37784	66.487	-2.44925	62.2043	-2.45713	60.4479	-2.50519	62.6453	-2.45713	61.2035	-2.40974	64.3118	-2.47744	63.3958	2.57376	45.6292	2.50972	48.8166	2.4169	55.0077	2.52644	56.3168	2.33895	34.5034	2.40347	49.2929	2.40133	51.9376	2.40717	43.3663
	-2.43465	71.4434	-2.43505	71.1868	-2.51672	66.5123	-2.4341	67.2097	-2.50723	62.9356	-2.51856	61.2648	-2.5691	63.5626	-2.51856	62.0306	-2.47151	65.2862	-2.53794	64.1288	2.63592	45.6005	2.57452	49.1551	2.47321	55.4619	2.5919	56.5967	2.40004	30.7451	2.46722	49.2417	2.46652	51.7868	2.46748	43.9704
	-2.49894	72.4639	-2.49409	72.0699	-2.57952	67.2885	-2.49985	68.1463	-2.57203	63.7973	-2.57799	61.9887	-2.62771	64.308	-2.57799	62.7635	-2.53168	66.1835	-2.59833	64.8265	2.70455	45.5567	2.63523	49.3473	2.53578	55.9392	2.65391	56.6726	2.46072	30.7243	2.5262	48.9887	2.52661	51.4168	2.53019	44.5922
	-2.55966	73.3066	-2.55717	73.0317	-2.63888	67.9255	-2.55849	68.8632	-2.63008	64.4643	-2.64372	62.8782	-2.69244	65.1771	-2.64372	63.6642	-2.59622	67.171	-2.66328	65.641	2.76593	44.7475	2.69704	49.5045	2.59422	56.2244	2.72111	56.723	2.52262	31.0572	2.58884	48.6634	2.5874	50.8488	2.59124	45.1553
	-2.61785	74.0353	-2.6149	73.8021	-2.69945	68.5609	-2.61931	69.5737	-2.69219	65.2017	-2.7017	63.5176	-2.75183	65.8989	-2.7017	64.3116	-2.65398	67.9541	-2.72193	66.2395	2.83048	40.4618	2.76169	49.6478	2.65585	56.3399	2.78008	56.477	2.58344	31.4264	2.65004	48.1935	2.65096	50.1177	2.65129	45.6746
	-2.68211	74.9299	-2.67864	74.6945	-2.76108	69.2124	-2.68226	70.3555	-2.75407	65.9506	-2.76536	64.2977	-2.8153	66.665	-2.76536	65.1014	-2.7199	68.9138	-2.78514	66.9228	2.88173	34.4882	2.82161	49.615	2.71693	56.241	2.84854	56.1898	2.6476	31.807	2.71186	47.4405	2.71231	48.7373	2.71585	46.2519
	-2.73987	75.5882	-2.73655	75.4139	-2.81997	69.7171	-2.74202	70.9613	-2.81365	66.5578	-2.82701	65.0065	-2.87695	67.3916	-2.82701	65.8191	-2.78051	69.7326	-2.84654	67.56	2.94551	33.4002	2.88687	49.5879	2.77491	55.682	2.91094	55.4484	2.70407	31.9526	2.77542	46.1213	2.7711	43.3545	2.77387	46.6765
	-2.80215	76.3189	-2.80011	76.2233	-2.8839	70.3711	-2.80208	71.5873	-2.87437	67.2257	-2.88848	65.6763	-2.93635	68.0181	-2.88848	66.4973	-2.8405	70.4716	-2.90793	68.1295	3.01137	33.1114	2.94664	49.2931	2.83682	54.8583	2.97421	53.3993	2.77132	32.2435	2.83337	41.9551	2.78914	38.0169	2.83851	47.1744
	-2.86316	77.0317	-2.86053	76.9243	-2.94115	70.7894	-2.8651	72.2488	-2.93545	67.8655	-2.95098	66.3441	-3.00104	68.7659	-2.95098	67.1734	-2.90519	71.3449	-2.97121	68.754	3.07083	32.9584	3.01186	48.5508	2.89758	53.8414	3.00008	48.1189	2.8299	32.273	2.86216	36.8377	2.8541	33.7139	2.89837	47.5766
	-2.92333	77.6239	-2.91917	77.5352	-3.00562	71.3673	-2.92231	72.7236	-2.99533	68.4557	-3.01149	66.95	-3.0625	69.3992	-3.01149	67.7869	-2.96654	72.0672	-3.03031	69.227	3.14066	33.0339	3.06439	42.7141	2.95397	52.631	3.01117	43.1129	2.89205	32.3088	2.88592	31.8362	2.91301	33.15	2.9612	47.9712
	-2.98536	78.2602	-2.98269	78.2641	-3.06528	71.7889	-2.98656	73.3465	-3.05809	69.1032	-3.07406	67.5692	-3.12119	69.936	-3.07406	68.4138	-3.02653	72.7322	-3.09441	69.8093	3.20227	32.9795	3.1155	36.9175	3.01906	50.0639	3.02686	38.0177	2.95565	32.3685	2.94545	27.9454	2.97391	33.0788	3.02306	48.3356
	-3.04396	78.7563	-3.04294	78.8588	-3.12475	72.1676	-3.04436	73.7743	-3.11457	69.562	-3.13687	68.1987	-3.18677	70.6304	-3.13687	69.0512	-3.09092	73.5042	-3.15576	70.2925	3.26667	32.9212	3.18026	35.9241	3.07632	46.696	3.08837	34.8385	3.01537	32.2604	3.00695	27.2736	3.03836	33.2392	3.08282	48.6153
	-3.10701	79.3443	-3.10106	79.3517	-3.18762	72.6417	-3.10796	74.2906	-3.18039	70.2461	-3.19507	68.6623	-3.24539	71.1134	-3.19507	69.5206	-3.14961	74.0827	-3.21452	70.6901	3.33299	32.9312	3.24086	35.5806	3.13736	45.9439	3.15322	34.5042	3.0762	32.1962	3.0694	27.1741	3.09763	33.2215	3.14601	48.9061
	-3.16765	79.8214	-3.16579	80.0397	-3.24783	72.9737	-3.16794	74.7039	-3.23936	70.7347	-3.26176	69.3277	-3.30878	71.6873	-3.26176	70.1943	-3.21386	74.7799	-3.28029	71.2397	3.39618	32.7811	3.3027	35.5068	3.1983	45.8396	3.21608	34.5414	3.14061	32.1972	3.12908	27.1765	3.16061	33.291	3.20806	49.146
	-3.22523	80.1873	-3.22304	80.4505	-3.30737	73.2868	-3.22713	75.0439	-3.29963	71.2198	-3.32079	69.7673	-3.37066	72.2113	-3.32079	70.6394	-3.27288	75.3376	-3.33961	71.6182	3.45942	32.6274	3.36657	35.5669	3.25736	45.8381	3.28051	34.6577	3.19885	32.0247	3.19228	27.2973	3.22088	33.2831	3.26648	49.2726
	-3.29025	80.748	-3.28609	80.9787	-3.37152	73.6789	-3.29007	75.4876	-3.36258	71.7693	-3.38307	70.264	-3.43142	72.6642	-3.38307	71.1423	-3.33664	75.9655	-3.40133	71.9972	3.52613	32.5361	3.4275	35.5316	3.31765	45.9524	3.34589	34.8498	3.26334	31.9918	3.25207	27.3752	3.28367	33.2828	3.33311	49.475
	-3.34863	81.0524	-3.34644	81.4518	-3.42811	73.8393	-3.35024	75.7988	-3.42304	72.2148	-3.44609	70.7792	-3.49392	73.1605	-3.44609	71.6639	-3.39863	76.5454	-3.46569	72.4677	3.5869	32.3172	3.49283	35.6131	3.37765	46.0654	3.40672	34.8924	3.32121	31.8287	3.31504	27.4677	3.34542	33.2572	3.39091	49.467
	-3.40953	81.389	-3.4073	81.8471	-3.49306	74.1837	-3.40865	76.0327	-3.48211	72.5996	-3.50648	71.1877	-3.55428	73.5542	-3.50648	72.0776	-3.45784	77.0065	-3.52423	72.7351	3.65414	32.2057	3.55122	35.5402	3.43711	46.1519	3.47429	35.0814	3.38614	31.8167	3.37746	27.5595	3.40451	33.1558	3.45403	49.4371
	-3.47214	81.7698	-3.46897	82.2845	-3.55075	74.3231	-3.47397	76.4366	-3.54513	73.113	-3.5681	71.6097	-3.61719	73.9894	-3.5681	72.5048	-3.52234	77.5868	-3.58781	73.1338	3.71441	31.9698	3.61872	35.6233	3.49968	46.2849	3.53688	35.1049	3.44708	31.718	3.43618	27.5113	3.46818	33.1749	3.51545	49.2797
	-3.53147	81.9904	-3.52848	82.6178	-3.61398	74.5488	-3.53081	76.5747	-3.60336	73.4455	-3.63001	72.0203	-3.68073	74.4317	-3.63001	72.9206	-3.58296	78.0407	-3.64894	73.4339	3.78274	31.8357	3.67895	35.531	3.5548	46.2239	3.59981	35.129	3.50713	31.5728	3.50177	27.6097	3.53012	33.1221	3.57712	48.7654
	-3.59343	82.2745	-3.58996	82.9617	-3.67335	74.6616	-3.59357	76.837	-3.66656	73.907	-3.69007	72.3619	-3.73827	74.6956	-3.69007	73.2664	-3.64242	78.4411	-3.71123	73.7377	3.84539	31.6073	3.74075	35.4447	3.61978	46.3526	3.66673	35.2285	3.57058	31.5254	3.56205	27.5445	3.58877	32.9778	3.62143	44.7131
	-3.65382	82.4841	-3.65287	83.3305	-3.73355	74.7641	-3.65389	77.0359	-3.72483	74.2127	-3.75476	72.7933	-3.80482	75.1482	-3.75476	73.7032	-3.70819	78.9929	-3.77303	74.0125	3.9079	31.3557	3.80371	35.3826	3.67874	46.3376	3.72732	35.168	3.63108	31.4189	3.62114	27.44	3.65473	33.0407	3.63285	40.7116
	-3.71387	82.6461	-3.70953	83.4774	-3.79493	74.868	-3.71533	77.1878	-3.78813	74.6178	-3.8123	73.0379	-3.86413	75.4052	-3.8123	73.9508	-3.76662	79.3116	-3.83216	74.2163	3.97484	31.2449	3.8669	35.3126	3.73845	46.2882	3.7919	35.1909	3.69143	31.316	3.68655	27.4684	3.71279	32.8698	3.6639	36.7179
	-3.77722	82.8609	-3.7743	83.8223	-3.85772	74.9685	-3.77685	77.3512	-3.849	74.9574	-3.87829	73.4394	-3.92623	75.6939	-3.87829	74.3574	-3.83012	79.736	-3.89711	74.5081	4.03796	31.0754	3.9275	35.1385	3.7996	46.2932	3.85756	35.2528	3.7561	31.3298	3.74557	27.3311	3.77583	32.8318	3.72517	36.2863
	-3.83428	82.8885	-3.83341	83.9887	-3.91376	74.8721	-3.83618	77.394	-3.90767	75.2029	-3.93898	73.721	-3.98885	75.9958	-3.93898	74.6425	-3.89218	80.1165	-3.95895	74.7399	4.1005	30.9091	3.99313	35.087	3.85913	46.2387	3.91961	35.1762	3.81386	31.1448	3.80798	27.2588	3.83592	32.7449	3.7864	36.2357
	-3.89777	83.0453	-3.89452	84.1603	-3.98087	75.0342	-3.8981	77.4771	-3.97054	75.5542	-3.99878	73.9258	-4.05006	76.2135	-3.99878	74.8499	-3.95291	80.4024	-4.01797	74.8435	4.16782	30.8765	4.05189	34.8517	3.91928	46.1915	3.98599	35.223	3.87846	31.144	3.86966	27.1996	3.8993	32.7015	3.84845	36.2902
	-3.95955	83.1524	-3.9563	84.3575	-4.03669	74.8573	-3.95951	77.5152	-4.03056	75.8129	-4.06365	74.2692	-4.11182	76.4343	-4.06365	75.1976	-4.01475	80.7276	-4.0837	75.1284	4.22855	30.7157	4.11899	34.7916	3.98058	46.1805	4.04716	35.1503	3.93888	31.0498	3.93097	27.1149	3.96094	32.6053	3.9105	36.4151
	-4.01749	83.0935	-4.01621	84.4211	-4.1011	74.8589	-4.01734	77.4562	-4.08952	76.0186	-4.12486	74.4641	-4.17321	76.6201	-4.12486	75.3949	-4.07595	80.9919	-4.1429	75.2	4.29522	30.6606	4.17726	34.521	4.03809	46.0754	4.1137	35.1964	4.00063	30.9641	3.99302	27.0752	4.02103	32.5044	3.9704	36.4267
	-4.08145	83.2107	-4.07671	84.5166	-4.15995	74.6999	-4.08215	77.5329	-4.15363	76.3456	-4.18496	74.6346	-4.23423	76.7762	-4.18496	75.5675	-4.13864	81.2711	-4.20526	75.3434	4.35823	30.5578	4.24308	34.3999	4.1009	46.0906	4.17671	35.1633	4.06301	30.9313	4.05322	27.0196	4.08356	32.4352	4.035	36.5229
	-4.14064	83.1249	-4.13819	84.5934	-4.22264	74.5723	-4.14005	77.4038	-4.21114	76.46	-4.24961	74.9071	-4.29804	76.9706	-4.24961	75.8435	-4.20196	81.5448	-4.26684	75.455	4.42312	30.4798	4.30503	34.1873	4.15827	46.0043	4.23895	35.1309	4.1231	30.8281	4.11589	27.0256	4.14667	32.3795	4.09294	36.4491
	-4.20102	83.0621	-4.19744	84.5846	-4.282	74.3256	-4.20237	77.3413	-4.2743	76.7077	-4.30826	75.0062	-4.35543	76.998	-4.30826	75.9438	-4.25965	81.6598	-4.32775	75.5216	4.48836	30.4167	4.36458	33.9464	4.22116	46.0162	4.30491	35.184	4.18592	30.7605	4.17827	27.0336	4.20381	32.1928	4.15924	36.4909
	-4.26283	83.0234	-4.26093	84.651	-4.34319	74.0764	-4.26389	77.2553	-4.3345	76.8901	-4.37243	75.1985	-4.42153	77.2012	-4.37243	76.1385	-4.32605	81.9518	-4.39018	75.5886	4.54994	30.2994	4.42938	33.8385	4.28069	45.9802	4.3688	35.2044	4.24789	30.6885	4.23585	26.9562	4.27095	32.2583	4.21807	36.3673
	-4.32194	82.8739	-4.31698	84.5096	-4.40256	73.7209	-4.3238	77.0471	-4.39544	77.0464	-4.43149	75.2808	-4.48203	77.254	-4.43149	76.2219	-4.38551	82.0752	-4.44998	75.6082	4.61684	30.2868	4.49306	33.7324	4.33928	45.9099	4.43035	35.1694	4.30647	30.5379	4.302	27.0779	4.32975	32.0849	4.2786	36.2788
	-4.38434	82.763	-4.38273	84.5622	-4.46721	73.4244	-4.38481	76.8741	-4.45692	77.207	-4.49529	75.422	-4.54279	77.2548	-4.49529	76.3648	-4.44757	82.2049	-4.51356	75.6446	4.68108	30.2347	4.55291	33.551	4.40166	45.9283	4.49812	35.2841	4.37265	30.5783	4.36068	27.0469	4.39135	32.0105	4.34272	36.2173
	-4.44304	82.5357	-4.44206	84.4469	-4.52245	72.7637	-4.44542	76.6415	-4.5165	77.298	-4.55684	75.5138	-4.607	77.3639	-4.55684	76.4577	-4.51008	82.3575	-4.5764	75.6713	4.74146	30.1065	4.61962	33.5943	4.46079	45.8454	4.55856	35.2216	4.43119	30.4467	4.42291	27.0639	4.45469	31.9882	4.40381	36.0746
	-4.50551	82.3221	-4.50186	84.2685	-4.58952	72.2775	-4.50544	76.361	-4.57861	77.4166	-4.61604	75.5214	-4.66765	77.3225	-4.61604	76.4654	-4.57132	82.4152	-4.63453	75.5329	4.81102	30.1636	4.67831	33.4838	4.51899	45.7402	4.62494	35.2793	4.4939	30.4185	4.48551	27.1264	4.51449	31.8715	4.46382	35.8938
	-4.56773	82.1083	-4.5655	84.2085	-4.64608	71.2813	-4.56842	76.0781	-4.64074	77.5463	-4.68077	75.6489	-4.72808	77.2564	-4.68077	76.5945	-4.63323	82.4871	-4.70126	75.6189	4.87198	30.0406	4.74251	33.5381	4.58227	45.7833	4.68734	35.2768	4.55621	30.4117	4.54653	27.1047	4.57587	31.8083	4.52875	35.8882
	-4.6253	81.661	-4.62508	83.9396	-4.70792	70.1401	-4.62468	75.5719	-4.6973	77.4842	-4.7415	75.6736	-4.79259	77.2764	-4.7415	76.6195	-4.69455	82.5235	-4.76062	75.4669	4.93726	29.9953	4.80529	33.5708	4.63953	45.6806	4.75288	35.3027	4.61663	30.3368	4.60891	27.1181	4.63817	31.7914	4.58647	35.7578
	-4.69047	81.3965	-4.68456	83.6628	-4.76922	68.7938	-4.69073	75.2268	-4.76294	77.6604	-4.80078	75.6393	-4.85087	77.111	-4.80078	76.5848	-4.75543	82.5226	-4.82156	75.3506	5.00247	30.0023	4.86608	33.575	4.70181	45.6915	4.81685	35.2778	4.67831	30.309	4.67114	27.1238	4.69852	31.7094	4.65107	35.8379
	-4.74922	80.8117	-4.74827	83.4394	-4.82943	67.2875	-4.74914	74.5724	-4.82107	77.6166	-4.86691	75.7646	-4.9156	77.0494	-4.86691	76.7116	-4.81927	82.5692	-4.88618	75.3015	5.06593	29.9218	4.93024	33.6334	4.76054	45.6533	4.87817	35.221	4.73984	30.2786	4.73082	27.0543	4.76253	31.7294	4.70976	35.8457
	-4.80858	80.16	-4.80573	82.9931	-4.88952	65.914	-4.8096	73.7741	-4.88269	77.6216	-4.92505	75.6524	-4.97484	76.8551	-4.92505	76.598	-4.87707	82.4624	-4.94528	75.0771	5.12971	29.8671	4.99013	33.6193	4.82123	45.6345	4.94467	35.2566	4.80078	30.2173	4.79438	27.0747	4.82044	31.6137	4.77324	35.955
	-4.8728	79.5283	-4.86904	82.6061	-4.95246	64.9088	-4.87302	72.8472	-4.94414	77.6396	-4.98833	75.6651	-5.03872	76.6785	-4.98833	76.611	-4.94287	82.5006	-5.00763	74.8849	5.19395	29.8159	5.05482	33.7014	4.88195	45.6544	5.00917	35.2659	4.86445	30.238	4.85281	26.9975	4.88551	31.6471	4.83441	36.0301
	-4.93078	78.5474	-4.92764	82.0502	-5.01081	64.0145	-4.93311	71.4384	-5.00427	77.5727	-5.0508	75.6446	-5.10037	76.4336	-5.0508	76.5901	-5.00333	82.413	-5.07017	74.689	5.25707	29.765	5.11752	33.7557	4.94112	45.6444	5.06984	35.164	4.92143	30.1105	4.91837	27.0387	4.94605	31.587	4.89398	36.0911
	-4.9923	77.4781	-4.9908	81.4394	-5.07466	63.5643	-4.99208	69.7045	-5.06528	77.5188	-5.11078	75.5273	-5.15943	76.0258	-5.11078	76.4714	-5.06391	82.271	-5.13031	74.3277	5.32405	29.7741	5.17715	33.7331	5.00289	45.6935	5.13761	35.2456	4.98795	30.1967	4.97801	26.9639	5.00673	31.519	4.95772	36.1966
	-5.05411	76.3245	-5.051	80.7018	-5.13114	63.0861	-5.05524	68.1243	-5.12574	77.4387	-5.17255	75.4656	-5.2239	75.6871	-5.17255	76.4089	-5.12842	82.2395	-5.19448	74.0455	5.38339	29.6366	5.24364	33.8769	5.06365	45.7046	5.19962	35.1735	5.04741	30.1143	5.03836	26.9056	5.06999	31.5264	5.01999	36.2816
	-5.11365	74.9634	-5.11004	79.8386	-5.19668	62.9851	-5.11336	66.7053	-5.18565	77.3195	-5.23461	75.377	-5.28518	75.1231	-5.23461	76.3192	-5.18896	82.0355	-5.25283	73.505	5.45256	29.702	5.30462	33.8658	5.12029	45.635	5.26328	35.169	5.10876	30.0578	5.10292	26.943	5.13089	31.4909	5.07827	36.2631
	-5.17641	73.7534	-5.17302	79.0301	-5.25539	62.7778	-5.17693	65.8662	-5.24929	77.2453	-5.29692	75.2625	-5.34428	74.3569	-5.29692	76.2033	-5.24917	81.8193	-5.31745	73.0014	5.51464	29.6134	5.36672	33.8717	5.18534	45.7529	5.3292	35.2132	5.17232	30.0784	5.16312	26.8766	5.19072	31.4328	5.14468	36.4235
	-5.23417	72.5175	-5.23341	78.0615	-5.31595	62.6746	-5.23432	65.1733	-5.30529	76.9866	-5.36043	75.1725	-5.40982	73.5712	-5.36043	76.1122	-5.31404	81.7159	-5.37847	72.2397	5.57904	29.5608	5.43167	33.9363	5.24245	45.675	5.39021	35.1459	5.233	30.0213	5.22358	26.8107	5.25621	31.5256	5.20255	36.394
	-5.29715	71.6091	-5.29171	77.0235	-5.37846	62.6709	-5.29839	64.8661	-5.37138	76.8944	-5.41793	74.9099	-5.46836	72.4089	-5.41793	75.8463	-5.37177	81.3776	-5.43753	71.1838	5.64439	29.5831	5.49178	33.9131	5.30332	45.6516	5.45629	35.1853	5.29405	29.9937	5.2871	26.8404	5.31419	31.3973	5.26648	36.4704
	-5.35809	70.8278	-5.3567	76.2823	-5.43874	62.6052	-5.35893	64.6185	-5.43005	76.6188	-5.48477	74.857	-5.53168	71.1929	-5.48477	75.7927	-5.43683	81.1874	-5.50308	69.9355	5.7084	29.5442	5.55512	33.9438	5.36361	45.6675	5.51784	35.1664	5.35691	30.0264	5.34638	26.7635	5.37846	31.4297	5.32764	36.4978
	-5.41603	70.121	-5.41395	75.4904	-5.49766	62.5123	-5.41785	64.3932	-5.49011	76.2725	-5.54368	74.6042	-5.59303	69.8736	-5.54368	75.5367	-5.49626	80.8464	-5.56299	68.2732	5.77145	29.4841	5.61786	33.9917	5.42401	45.6345	5.58327	35.1801	5.41656	29.9826	5.4095	26.7655	5.43721	31.3566	5.38814	36.4973
	-5.48043	69.7314	-5.4766	74.9919	-5.56203	62.6249	-5.48061	64.3496	-5.55298	75.9947	-5.60585	74.3766	-5.65472	68.4441	-5.60585	75.3063	-5.56032	80.5296	-5.62382	66.6922	5.83692	29.4938	5.67887	33.9761	5.48365	45.6166	5.64758	35.2068	5.48034	30.041	5.4694	26.7241	5.50159	31.3779	5.45037	36.535
	-5.53969	69.3285	-5.53713	74.6246	-5.61873	62.4832	-5.54085	64.2654	-5.61362	75.4995	-5.66851	74.1956	-5.71767	67.1596	-5.66851	75.1231	-5.62182	80.1357	-5.68851	65.6516	5.89888	29.4192	5.74462	34.0982	5.54375	45.6178	5.70917	35.1646	5.53877	29.9907	5.53237	26.722	5.56171	31.3335	5.5116	36.5753
	-5.6	69.0242	-5.59796	74.3324	-5.68332	62.5491	-5.59945	64.1319	-5.67233	74.8508	-5.73009	73.9037	-5.77818	66.0357	-5.73009	74.8275	-5.68077	79.6032	-5.74754	64.7123	5.96663	29.454	5.80278	34.0286	5.60231	45.6111	5.77548	35.2367	5.60325	30.049	5.59457	26.7116	5.62254	31.2995	5.57347	36.5877
	-5.6632	68.9402	-5.65966	74.1688	-5.74158	62.4617	-5.66389	64.2189	-5.73636	74.1913	-5.79163	73.6129	-5.84094	65.2417	-5.79163	74.5331	-5.74513	79.1667	-5.81193	64.166	6.02724	29.3759	5.86991	34.1492	5.66592	45.7075	5.84068	35.2622	5.66434	30.0398	5.6524	26.6135	5.68489	31.2989	5.63607	36.6414
	-5.72165	68.7187	-5.7195	74.0027	-5.8042	62.4787	-5.72107	64.0595	-5.79401	73.1363	-5.85339	73.3024	-5.90371	64.7002	-5.85339	74.2187	-5.80641	78.5607	-5.8721	63.6363	6.09399	29.3902	5.93066	34.1371	5.72148	45.6437	5.90196	35.2116	5.7238	29.9798	5.71778	26.7122	5.74782	31.3034	5.69446	36.6131
	-5.78445	68.7111	-5.7812	73.9336	-5.8647	62.443	-5.78445	64.0929	-5.85783	72.1181	-5.91404	72.9447	-5.96147	64.2202	-5.91404	73.8565	-5.86532	77.8079	-5.93438	63.2482	6.15769	29.3958	5.99208	34.1271	5.78628	45.7691	5.96946	35.3017	5.7881	30.0368	5.77979	26.7164	5.80492	31.1765	5.76068	36.7362
	-5.84461	68.6433	-5.84279	73.8978	-5.92428	62.3661	-5.84432	64.0289	-5.91526	71.0133	-5.97781	72.6168	-6.02734	64.0831	-5.97781	73.5245	-5.93131	77.1351	-5.99615	62.901	6.22019	29.3745	6.05542	34.1836	5.84458	45.7674	6.02989	35.2571	5.84804	29.9925	5.83847	26.6613	5.87302	31.3172	5.82003	36.7144
	-5.90489	68.5991	-5.90004	73.7812	-5.98569	62.3614	-5.90562	63.9793	-5.97915	70.2185	-6.03546	72.132	-6.08703	63.8964	-6.03546	73.0336	-5.98985	76.1728	-6.05539	62.5537	6.28667	29.4459	6.11809	34.2028	5.90448	45.7703	6.09493	35.2961	5.90891	29.9601	5.90425	26.7652	5.92919	31.1832	5.8813	36.7331
	-5.96689	68.6402	-5.96484	73.8804	-6.04783	62.3721	-5.967	63.9481	-6.03921	69.5885	-6.10126	71.7804	-6.14931	63.8142	-6.10126	72.6777	-6.05302	75.2685	-6.12023	62.3511	6.35002	29.4669	6.17895	34.1728	5.96621	45.8354	6.16009	35.3584	5.97276	30.0269	5.9622	26.7148	5.99435	31.2446	5.94353	36.7737
	-6.02516	68.5911	-6.02351	73.8157	-6.10493	62.2112	-6.02636	63.8538	-6.09847	69.157	-6.16165	71.2951	-6.21252	63.8267	-6.16165	72.1863	-6.1143	74.3982	-6.18177	62.1005	6.41272	29.461	6.2448	34.2595	6.02545	45.8047	6.22276	35.3292	6.03167	29.9654	6.02506	26.74	6.05358	31.209	6.00377	36.781
	-6.08832	68.6899	-6.08503	73.8072	-6.17076	62.3322	-6.08846	63.8601	-6.16072	68.9342	-6.22223	70.7233	-6.27266	63.7534	-6.22223	71.6073	-6.17592	73.5313	-6.24124	61.7904	6.47961	29.5329	6.30371	34.1585	6.08473	45.7974	6.28776	35.3533	6.09545	30.0287	6.08692	26.7894	6.11741	31.2511	6.06589	36.8094
	-6.14907	68.7292	-6.14713	73.8641	-6.22789	62.1525	-6.15082	63.8905	-6.22176	68.7624	-6.28711	70.2854	-6.33486	63.7779	-6.28711	71.164	-6.23909	72.8209	-6.30685	61.6871	6.54058	29.4799	6.37036	34.2319	6.14765	45.862	6.35023	35.3344	6.15532	30.0148	6.14834	26.8037	6.17768	31.2202	6.12724	36.8401
	-6.20851	68.7022	-6.20668	73.783	-6.29043	62.1558	-6.20748	63.7456	-6.27981	68.5829	-6.34746	69.6436	-6.39626	63.7796	-6.34746	70.5142	-6.29967	72.0851	-6.36632	61.387	6.60751	29.5215	6.42856	34.1364	6.2039	45.7873	6.41577	35.3658	6.21792	30.0618	6.21083	26.8569	6.23962	31.2358	6.18891	36.8285
	-6.27192	68.8307	-6.26783	73.7731	-6.35177	62.139	-6.27298	63.8815	-6.34476	68.6384	-6.40774	69.0018	-6.45676	63.7721	-6.40774	69.8643	-6.3621	71.4825	-6.42808	61.1957	6.6704	29.4735	6.49392	34.1825	6.26762	45.8529	6.47989	35.3586	6.28123	30.1121	6.27121	26.8596	6.30018	31.1985	6.25218	36.8537
	-6.33129	68.7926	-6.32844	73.728	-6.41227	62.0555	-6.3307	63.7986	-6.40175	68.5187	-6.47288	68.4975	-6.52127	63.8637	-6.47288	69.3537	-6.42512	70.9727	-6.4904	61.0411	6.73495	29.4561	6.55572	34.1759	6.32379	45.7597	6.54129	35.3131	6.34039	30.0724	6.33344	26.9046	6.36504	31.2772	6.31072	36.7856
	-6.39215	68.8244	-6.3881	73.6481	-6.47262	62.0178	-6.39295	63.8319	-6.46528	68.5406	-6.53079	67.801	-6.57766	63.7702	-6.53079	68.6485	-6.48296	70.4255	-6.55054	60.8436	6.80035	29.4323	6.61659	34.1425	6.38744	45.7942	6.60802	35.3809	6.40355	30.1135	6.39486	26.9247	6.42106	31.1415	6.37627	36.8293
	-6.45356	68.8757	-6.4513	73.6802	-6.533	61.9804	-6.45422	63.8855	-6.52494	68.5018	-6.595	67.2894	-6.64472	63.925	-6.595	68.1305	-6.54872	70.165	-6.61404	60.7481	6.86235	29.3551	6.6809	34.1764	6.44635	45.7505	6.67072	35.3728	6.46523	30.1514	6.45373	26.9156	6.48854	31.2671	6.43681	36.7789
	-6.51238	68.8435	-6.50778	73.5219	-6.59376	61.9553	-6.51438	63.8696	-6.58602	68.4616	-6.6548	66.7361	-6.70567	63.9408	-6.6548	67.5703	-6.6083	69.8336	-6.67262	60.5732	6.92882	29.3482	6.7445	34.2196	6.50545	45.6906	6.73304	35.3345	6.52424	30.1133	6.51936	27.0329	6.54612	31.1526	6.49527	36.692
	-6.57506	68.9196	-6.57353	73.6018	-6.65659	62.0241	-6.57521	63.9031	-6.64783	68.448	-6.71853	66.2771	-6.76591	63.8888	-6.71853	67.1056	-6.67084	69.6149	-6.73712	60.5401	6.9936	29.3243	6.80383	34.1475	6.56773	45.7078	6.80035	35.4384	6.5901	30.2294	6.57875	27.0197	6.60939	31.156	6.5605	36.7378
	-6.63348	68.9113	-6.63227	73.4897	-6.71336	61.8883	-6.63578	63.9364	-6.70752	68.3776	-6.78003	65.8601	-6.82964	63.9534	-6.78003	66.6833	-6.73349	69.4903	-6.79993	60.4997	7.05399	29.2148	6.87114	34.267	6.62682	45.6229	6.86151	35.383	6.64893	30.1737	6.63969	27.0129	6.67055	31.133	6.61951	36.6685
	-6.69686	68.9911	-6.69233	73.3892	-6.77901	62.0378	-6.6954	63.9431	-6.76886	68.3242	-6.83913	65.4054	-6.89107	63.9556	-6.83913	66.223	-6.79415	69.3072	-6.85824	60.3297	7.12324	29.3158	6.92968	34.1639	6.68513	45.5272	6.92648	35.4033	6.7109	30.1922	6.70399	27.1107	6.7323	31.0956	6.68215	36.6552
	-6.75769	69.0411	-6.7563	73.4485	-6.83812	61.9776	-6.75969	64.109	-6.83114	68.2812	-6.90371	65.157	-6.95117	63.9201	-6.90371	65.9715	-6.85606	69.2085	-6.92349	60.3481	7.18405	29.2461	6.9943	34.2047	6.73144	39.631	6.98803	35.3813	6.77347	30.2449	6.76327	27.0785	6.79235	31.0255	6.74486	36.6718
	-6.81639	68.9906	-6.81548	73.3101	-6.89825	61.9651	-6.81544	64.0145	-6.88821	68.0918	-6.96539	64.8455	-7.01541	64.0199	-6.96539	65.656	-6.9179	69.1244	-6.98455	60.2344	7.2496	29.2464	7.05606	34.2001	6.73415	34.1343	7.05457	35.4441	6.83381	30.2105	6.82642	27.1429	6.85632	31.0698	6.80458	36.6112
	-6.88083	69.1386	-6.87547	73.2356	-6.96061	62.0299	-6.88127	64.2056	-6.95385	68.0887	-7.02353	64.4753	-7.07325	63.9333	-7.02353	65.2812	-6.97825	69.0165	-7.04413	60.0674	7.31441	29.2722	7.11839	34.2098	6.7369	27.9185	7.11992	35.4894	6.89605	30.2414	6.88762	27.1712	6.91519	30.9673	6.86678	36.6174
	-6.94038	69.1244	-6.93834	73.2503	-7.01979	62.0159	-6.93994	64.2175	-7.01143	67.7408	-7.08981	64.3554	-7.13805	64.0483	-7.08981	65.1599	-7.04235	69.0077	-7.10934	60.0262	7.37765	29.2319	7.18124	34.2219			7.18108	35.4538	6.95676	30.2486	6.94812	27.1888	6.98023	31.0342	6.92846	36.5999
	-6.99923	69.1005	-6.99591	73.1037	-7.08083	62.042	-7.00044	64.244	-7.05779	60.5826	-7.14839	64.0438	-7.19818	64.0303	-7.14839	64.8443	-7.09941	68.8386	-7.16728	59.7024	7.442	29.2234	7.2424	34.2185			7.24655	35.495	7.01822	30.2656	7.01146	27.2596	7.03714	30.9173	6.99006	36.5922
	-7.06294	69.2417	-7.05933	73.1277	-7.14191	62.1213	-7.06313	64.3749	-7.06017	53.1188	-7.21134	63.8526	-7.26139	64.0729	-7.21134	64.6508	-7.16591	68.9071	-7.23123	59.1172	7.50593	29.1494	7.30544	34.2398			7.31147	35.5392	7.0813	30.3205	7.07025	27.2458	7.10347	31.0011	7.05273	36.5953
	-7.12023	69.1813	-7.11796	73.0367	-7.2015	62.115	-7.12351	64.3868	-7.06254	44.3533	-7.27262	63.6681	-7.32305	64.093	-7.27262	64.4639	-7.22712	68.856	-7.26076	54.4993	7.56898	29.0458	7.36991	34.3044			7.3718	35.4543	7.13936	30.2544	7.1347	27.343	7.1622	30.9285	7.11053	36.5189
	-7.18339	69.2853	-7.18142	73.0566	-7.26451	62.2417	-7.18248	64.3812	-7.06433	37.4488	-7.33453	63.4439	-7.38288	64.071	-7.33453	64.2369	-7.2867	68.7351	-7.26325	48.8543	7.63649	28.9866	7.42822	34.2145			7.44025	35.5662	7.20558	30.3772	7.19642	27.3883	7.22487	30.923	7.17602	36.5823
	-7.24432	69.342	-7.24188	73.0193	-7.32253	62.2123	-7.24633	64.5278	-7.06612	30.591	-7.39763	63.2709	-7.44657	64.1427	-7.39763	64.0617	-7.35135	68.7804	-7.26517	43.4983	7.69541	28.7409	7.49621	34.3304			7.50153	35.5061	7.26478	30.342	7.25499	27.3393	7.28732	30.9154	7.23614	36.5452
	-7.30456	69.3441	-7.30073	72.9333	-7.38645	62.3738	-7.30372	64.4712			-7.45813	63.0082	-7.50808	64.172	-7.45813	63.7958	-7.41237	68.7156	-7.26717	37.6198	7.76528	28.6134	7.55482	34.2305			7.56639	35.5256	7.32417	30.2994	7.32058	27.4768	7.34867	30.8766	7.29623	36.5044
	-7.36623	69.4158	-7.36334	72.978	-7.44681	62.4163	-7.36787	64.5952			-7.52064	62.8054	-7.56714	64.1233	-7.52064	63.5904	-7.47258	68.6284			7.82717	28.1831	7.61891	34.2451			7.63173	35.539	7.38821	30.4058	7.37986	27.4594	7.40798	30.8069	7.36072	36.5745
	-7.42607	69.4125	-7.4238	72.9698	-7.50562	62.4272	-7.42523	64.5467			-7.58314	62.5667	-7.63298	64.2752	-7.58314	63.3488	-7.5369	68.6871			7.89091	27.515	7.68229	34.1802			7.69305	35.4785	7.45067	30.4217	7.44128	27.4685	7.4735	30.8882	7.42029	36.5332
	-7.48737	69.4742	-7.48229	72.9109	-7.56951	62.5858	-7.48919	64.6626			-7.64113	62.1614	-7.69096	64.2055	-7.64113	62.9384	-7.59529	68.5733			7.95649	26.5226	7.74356	33.9831			7.75794	35.4963	7.51127	30.4064	7.50373	27.5175	7.53115	30.7903	7.48367	36.561
	-7.54922	69.5347	-7.54666	73.0449	-7.62888	62.5997	-7.54914	64.6798			-7.70704	61.7349	-7.75506	64.2859	-7.70704	62.5066	-7.65961	68.6218			8.02031	23.9897	7.80522	33.6505			7.82137	35.5081	7.5745	30.4642	7.56393	27.5084	7.5959	30.822	7.54523	36.5483
	-7.60624	69.4509	-7.60405	72.9756	-7.68835	62.6172	-7.60862	64.6753			-7.76728	59.3675	-7.81597	64.3011	-7.76728	60.1096	-7.71893	68.5368			8.03434	22.8264	7.87028	32.5813			7.88534	35.5103	7.63315	30.4113	7.62613	27.5298	7.65425	30.7498	7.60525	36.5154
	-7.67119	69.6142	-7.66732	73.0645	-7.75243	62.7728	-7.6709	64.7789			-7.78188	54.4387	-7.87807	64.3187	-7.78188	55.1192	-7.7827	68.553					7.88713	26.735			7.95123	35.5697	7.69786	30.5008	7.68703	27.5361	7.71885	30.7771	7.66818	36.5464
	-7.72939	69.5739	-7.72767	73.0841	-7.80935	62.7	-7.7318	64.8146			-7.78451	48.6373	-7.93994	64.3494	-7.78451	49.2452	-7.84435	68.5397					7.88844	24.347			8.01086	35.4881	7.75551	30.4502	7.74937	27.5546	7.77945	30.718	7.72753	36.5287
	-7.79091	69.6189	-7.78828	73.0745	-7.87382	62.8628	-7.79007	64.7823			-7.78648	43.1684	-8.00133	64.3535	-7.78648	43.708	-7.9043	68.4707									8.07939	35.5976	7.82088	30.5355	7.81223	27.5914	7.83984	30.6724	7.79128	36.547
	-7.85305	69.7118	-7.84984	73.1051	-7.93165	62.8433	-7.85451	64.933			-7.78848	37.1867	-8.06354	64.3739	-7.78848	37.6515	-7.96788	68.4966									8.14167	35.5699	7.88197	30.5421	7.8704	27.5241	7.90222	30.6675	7.85414	36.5734
	-7.91249	69.6845	-7.90968	73.0814	-7.99493	62.95	-7.91172	64.8699					-8.12694	64.4278			-8.02946	68.4711									8.20507	35.5505	7.94176	30.5101	7.93644	27.6408	7.9646	30.6682	7.91186	36.4647
	-7.97444	69.763	-7.97149	73.0894	-8.05506	62.9832	-7.97565	64.9858					-8.18396	64.3184			-8.08844	68.3164									8.27041	35.605	8.00576	30.5822	7.99616	27.6036	8.02258	30.5697	7.97742	36.5233
	-8.03541	69.8012	-8.03341	73.1212	-8.11424	62.9844	-8.03476	64.9754					-8.25091	64.4584			-8.13838	63.4275									8.33319	35.6058	8.06559	30.5645	8.05625	27.5886	8.08932	30.6626	8.03721	36.4492
	-8.09489	69.788	-8.09036	73.0056	-8.17598	63.0632	-8.09591	64.993					-8.30986	64.3949			-8.1405	58.8637									8.3962	35.5986	8.12609	30.5588	8.12066	27.6636	8.14667	30.5371	8.09826	36.401
	-8.15805	69.914	-8.15597	73.13	-8.23903	63.1853	-8.15842	65.078					-8.3728	64.4183			-8.14261	53.3033									8.46293	35.6723	8.1908	30.6715	8.18023	27.6511	8.2112	30.5816	8.1609	36.3974
	-8.21537	69.8785	-8.21376	73.0161	-8.29507	63.1028	-8.21712	65.0424					-8.43509	64.4569			-8.14405	49.2557									8.52425	35.629	8.24882	30.6113	8.24217	27.6745	8.2721	30.5408	8.22095	36.3515
	-8.2797	70.0224	-8.27572	73.0143	-8.36196	63.3383	-8.27893	65.0968					-8.49578	64.4047			-8.14546	45.0564									8.59098	35.7086	8.31286	30.6846	8.30492	27.7326	8.33396	30.5121	8.28267	36.3118
	-8.33976	70.0837	-8.33742	73.0331	-8.41822	63.2581	-8.34122	65.1657					-8.55754	64.4133			-8.14687	40.7793									8.65115	35.6606	8.3728	30.6912	8.36471	27.704	8.39545	30.4828	8.34486	36.3077
	-8.39883	70.0731	-8.39766	72.9559	-8.48182	63.3785	-8.3981	65.079					-8.61967	64.4288													8.71892	35.7733	8.43562	30.7324	8.42834	27.7774	8.45591	30.4428	8.4058	36.2242
	-8.46247	70.2617	-8.45798	72.9144	-8.54133	63.4173	-8.4636	65.2406					-8.67999	64.4171													8.78097	35.7421	8.49793	30.7695	8.48729	27.7435	8.51774	30.4314	8.47033	36.2218
	-8.5222	70.2914	-8.51888	72.886	-8.60383	63.5007	-8.52118	65.1959					-8.74368	64.4748													8.84421	35.7564	8.55761	30.7391	8.55085	27.8136	8.58145	30.4626	8.52768	36.0995
	-8.5824	70.351	-8.57868	72.8123	-8.6625	63.4952	-8.58375	65.2662					-8.80133	64.403													8.90913	35.7871	8.62036	30.7794	8.61234	27.8439	8.63899	30.3473	8.59387	36.1561
	-8.64396	70.449	-8.64202	72.8254	-8.7238	63.5714	-8.64469	65.3384					-8.86821	64.5287													8.97348	35.8192	8.68315	30.8088	8.67106	27.8306	8.7054	30.4399	8.65318	36.1007
	-8.70307	70.4928	-8.6981	72.6575	-8.78459	63.6137	-8.70544	65.3555					-8.92827	64.5096													9.03431	35.7595	8.74109	30.7507	8.7361	27.9153	8.76467	30.3546	8.71268	36.089
	-8.76532	70.5996	-8.76418	72.7481	-8.84816	63.7442	-8.76579	65.3882					-8.98874	64.4722													9.10395	35.9072	8.80791	30.8529	8.79627	27.9341	8.82579	30.3154	8.77775	36.1794
	-8.8241	70.6402	-8.82322	72.6533	-8.90336	63.6181	-8.82647	65.4116					-9.05276	64.5392													9.16239	35.9809	8.86559	30.7798	8.85665	27.9193	8.8884	30.3176	8.83755	36.1881
	-8.88708	70.7526	-8.88291	72.5512	-8.97024	63.8421	-8.88697	65.446					-9.11356	64.397													9.23016	33.1724	8.92882	30.8086	8.92166	28.0274	8.94908	30.2836	8.89871	36.1983
	-8.94892	70.8653	-8.94655	72.5846	-9.02786	63.7776	-8.94943	65.5375					-9.1266	59.4278													9.29183	27.511	8.99024	30.828	8.98004	27.9529	9.01072	30.2491	8.96249	36.3
	-9.00661	70.814	-9.00632	72.4755	-9.08912	63.8298	-9.00548	65.4572					-9.12845	54.6553													9.35825	22.4975	9.0517	30.8303	9.04387	28.0207	9.07184	30.2539	9.0214	36.2757
	-9.07167	71.0207	-9.0655	72.3719	-9.15046	63.8999	-9.07196	65.6547					-9.13034	48.9616															9.11279	30.8443	9.1054	28.0389	9.133	30.216	9.08537	36.3593
	-9.13067	70.9954	-9.12932	72.4005	-9.21088	63.915	-9.13027	65.6355					-9.1316	44.8439															9.17498	30.8575	9.16608	28.0302	9.1966	30.2538	9.14516	36.359
	-9.18941	70.9843	-9.18708	72.2309	-9.27105	63.9318	-9.19127	65.6493					-9.1329	40.614															9.235	30.8523	9.22809	28.048	9.25506	30.1716	9.20795	36.4078
	-9.25396	71.1531	-9.25031	72.2006	-9.33304	64.0369	-9.25367	65.7772					-9.13357	38.4642															9.29941	30.9137	9.28784	28.0434	9.31977	30.2083	9.26948	36.4181
	-9.31198	71.1019	-9.3084	72.0535	-9.39164	63.9913	-9.31362	65.7627																					9.35625	30.8336	9.35163	28.0987	9.38071	30.1698	9.32786	36.3878
	-9.37375	71.156	-9.37196	72.0211	-9.45604	64.1602	-9.37393	65.7932																					9.42339	30.9447	9.41353	28.1297	9.44124	30.0876	9.39254	36.4541
	-9.43501	71.2276	-9.43227	71.9227	-9.51227	64.0593	-9.43677	65.8812																					9.48123	30.8722	9.47239	28.076	9.50525	30.0998	9.45384	36.4605
	-9.495	71.2273	-9.49131	71.7724	-9.577	64.2093	-9.49423	65.8068																					9.54387	30.8779	9.53792	28.1753	9.56548	30.0921	9.51356	36.4206
	-9.55696	71.2992	-9.55374	71.7338	-9.63717	64.2426	-9.55853	65.9186																					9.60724	30.9352	9.59756	28.1291	9.62535	30.2202	9.5786	36.5036
	-9.61599	71.2185	-9.61479	71.6528	-9.69693	64.2327	-9.61614	65.8518																					9.668	30.888	9.65876	28.1301	9.69047	30.1413	9.63751	36.4552
	-9.67846	71.3658	-9.67295	71.4875	-9.75933	64.3204	-9.67941	65.9242																					9.72779	30.8481	9.72099	28.152	9.74841	30.1788	9.70059	36.4843
	-9.73925	71.4	-9.73768	71.5419	-9.81975	64.3292	-9.73947	65.9356																					9.79239	30.9046	9.78112	28.1419	9.81353	30.1527	9.76197	36.508
	-9.79693	71.3285	-9.79507	71.3815	-9.87864	64.2874	-9.79942	65.9365																					9.85081	30.8266	9.84364	28.1637	9.87206	30.178	9.82306	36.5115
	-9.86199	71.4957	-9.85801	71.3686	-9.94315	63.788	-9.86207	66.0413																					9.91545	30.8818	9.90377	28.175	9.93596	30.1538	9.88525	36.5348
	-9.92085	71.4814	-9.91767	71.2974	-9.99985	63.6061	-9.92223	66.059																					9.97332	30.8343	9.96726	28.2094	9.99675	30.1725	9.94494	36.523
	-9.98072	71.4604	-9.9793	71.2658	-10.0649	63.5877	-9.98061	66.0398																					10.0388	30.92	10.03	28.2536	10.0568	30.1662	10.0085	36.5335
	-10.0437	71.5776	-10.0409	71.2293	-10.122	63.324	-10.0453	62.1453																					10.0988	30.9204	10.0883	28.1859	10.1194	30.2286	10.0713	36.521
	-10.1033	71.5535	-10.1003	71.1196	-10.186	63.1011	-10.1022	55.7372																					10.1591	30.8995	10.1532	28.2933	10.1821	30.169	10.1287	35.8454
	-10.1652	71.6003	-10.1618	71.08	-10.2451	62.4355	-10.1656	48.7178																					10.2225	30.9795	10.214	28.2937	10.2396	30.2728	10.1949	34.1453
	-10.2256	71.6024	-10.2244	71.0682	-10.3058	56.1719	-10.2253	41.4538																					10.2837	30.8121	10.2735	28.2729	10.3072	30.2075	10.2538	30.8697
	-10.2858	71.6038	-10.2808	70.8862	-10.3664	49.5813	-10.2872	34.2336																					10.3426	25.5739	10.3379	28.3705	10.3644	30.2289	10.2835	26.7762
	-10.3487	71.6667	-10.3467	70.9778	-10.4295	41.568	-10.3482	29.552																					10.4085	20.1723	10.3968	28.3463	10.4287	30.2671	10.2893	22.4507
	-10.4061	71.5897	-10.4048	70.843	-10.4851	35.1541																							10.4656	18.9921	10.4599	28.3966	10.4885	30.2368	10.2925	19.0978
	-10.4698	71.665	-10.4662	70.7883	-10.5528	28.6971																									10.5212	28.4235	10.5521	30.2164
	-10.5307	71.6786	-10.5281	70.7931																											10.5833	28.4549	10.6126	30.2002
	-10.5891	71.5656	-10.5881	70.6817																											10.6452	28.4872	10.6735	30.1016
	-10.6533	71.6854	-10.6487	70.6437																											10.705	28.479	10.7344	30.0953
	-10.7123	70.902	-10.7104	70.6114																											10.7674	28.5172	10.7995	29.8889
	-10.7732	64.1454	-10.7693	70.5001																											10.8307	28.5733	10.8559	29.618
	-10.8348	57.8158	-10.8323	70.5114																											10.8878	28.5813	10.9229	28.3848
	-10.8936	50.9077	-10.8887	70.3541																											10.9534	26.84	10.9811	22.4465
	-10.9557	43.7749	-10.9546	70.4494																											11.0128	23.1743	11.0432	20.7432
	-11.0149	36.6964	-11.0136	70.3644																											11.0745	19.66
	-11.0776	32.1125	-11.0737	70.2631
	--	--	-11.1367	70.314
	--	--	-11.1966	70.2301
	--	--	-11.2564	70.16
	--	--	-11.3197	70.1861
	--	--	-11.3773	70.0567
	--	--	-11.441	70.0838
	--	--	-11.4992	70.0107
	--	--	-11.5623	70.0329
	--	--	-11.6228	70.0455
	--	--	-11.6822	70.0088
	--	--	-11.7445	70.0897
	--	--	-11.8059	63.8933
	--	--	-11.8632	56.6088
	--	--	-11.9283	49.1711
	--	--	-11.9853	41.8596
	--	--	-12.0485	34.873
	--	--	-12.1088	32.638

## Sheet: Figure 2c (left)
Figure 2c (left)
	BPA-SEP		SUPERBIO
	Extenstion (mm)	Load (N)	Extenstion (mm)	Load (N)
	0	0.001	6e-05	0.073
	0.09907	0.041	0.09925	0.438
	0.28836	0.371	0.28836	2
	0.47742	1.231	0.47742	3.804
	0.65637	2.601	0.65637	5.558
	0.82898	4.341	0.82898	6.915
	0.99819	6.546	0.99819	8.253
	1.16589	8.331	1.16589	9.488
	1.33295	9.479	1.33295	10.532
	1.49988	10.844	1.49988	11.625
	1.66663	12.231	1.66663	12.668
	1.83333	13.301	1.83333	13.595
	1.99996	14.295	1.99996	14.433
	2.16659	15.238	2.33335	15.918
	2.49992	17.022	2.66667	17.226
	2.83336	18.651	3	18.622
	3.16669	19.452	3.33332	19.903
	3.33332	15.757	3.49996	2.83
	3.49996	7.784	4.3333	3.503
	3.66665	4.522	4.83326	1.84
	3.83334	3.25	5.66667	1.658
	4.66669	2.837	6.50002	1.422
	5.49992	1.988	7.3333	1.333
	6.33332	1.427	8.00001	0.089
	7.16661	1.428	8.8333	-0.112
	8.00001	1.369	8.99999	-0.114
	8.8333	1.081	9.51998	-0.027
	9.49995	-0.016
	9.66665	-0.018
	10.0066	-0.014

## Sheet: Figure 2c (right)
Figure 2c (right)
	BPA-SEP		SUPERBIO
	Extension (mm)	Deriv. load (N/mm)	Extension (mm)	Deriv. load (N/mm)
	0	0.40375	6e-05	3.67977
	0.09907	1.07354	0.09925	5.96967
	0.28836	3.14614	0.28836	8.90091
	0.47742	6.10237	0.47742	9.67193
	0.65637	8.86809	0.65637	8.83159
	0.82898	11.556	0.82898	7.88457
	0.99819	11.8375	0.99819	7.63576
	1.16589	8.75777	1.16589	6.80675
	1.33295	7.52455	1.33295	6.39856
	1.49988	8.24734	1.49988	6.40117
	1.66663	7.36834	1.66663	5.90794
	1.83333	6.19208	1.83333	5.29505
	1.99996	5.81216	1.99996	4.74164
	2.16659	5.50563	2.33335	4.18919
	2.49992	5.11873	2.66667	4.05608
	2.83336	3.6442	3	4.01558
	3.16669	-9.88572	3.33332	-49.3078
	3.33332	-35.0111	3.49996	-50.8255
	3.49996	-33.7082	4.3333	-1.25934
	3.66665	-13.5998	4.83326	-1.77232
	3.83334	-4.06319	5.66667	-0.25079
	4.66669	-0.75726	6.50002	-0.195
	5.49992	-0.84604	7.3333	-0.98634
	6.33332	-0.33597	8.00001	-1.05354
	7.16661	-0.0348	8.8333	-0.12661
	8.00001	-0.20821	8.99999	0.07766
	8.8333	-0.99558	9.51998	0.16731
	9.49995	-0.82877
	9.66665	-0.000116059
	10.0066	0.01177

## Sheet: Figure 2d
Figure 2d
	SUPERBIO		BPA-SEP
	Impact strength (KJ/m2)	Standard Error (±)	Impact strength (KJ/m2)	Standard Error (±)
	6.8	0.44	5.9	0.15
try1	7.52		5.65
try2	6.86		5.83
try3	6.01		6.16
aver	6.79667		5.88
std error	0.437048		0.149332

## Sheet: Figure 2f
Figure 2f
	Pristine SUPERBIO		After injection-moulding
	Elution volume (mL)	Intensity	Elution volume (mL)	Intensity
	14.5399	0	15.7741	0
	14.6399	0	15.8741	0
	14.7399	0	15.9741	0
	14.8399	0	16.0741	0
	14.9399	0	16.1741	0
	15.0399	0	16.2741	1245.34
	15.1399	0	16.3741	4480.77
	15.2399	0	16.4741	9649.97
	15.3399	0	16.5741	17560.7
	15.4399	0	16.6741	29175.3
	15.5399	0	16.7741	45000
	15.6399	0	16.8741	64671.2
	15.7399	0	16.9741	87211
	15.8399	0	17.0741	111150
	15.9399	0	17.1741	134452
	16.0399	0	17.2741	155494
	16.1399	0	17.3741	173787
	16.2399	2086.36	17.4741	189746
	16.3399	6120.6	17.5741	204240
	16.4399	12043.8	17.6741	217897
	16.5399	20898.7	17.7741	230535
	16.6399	33678.3	17.8741	241404
	16.7399	50594.4	17.9741	249631
	16.8399	71414.6	18.0741	254525
	16.9399	95067.2	18.1741	256004
	17.0399	119573	18.2741	254278
	17.1399	143110	18.3741	249845
	17.2399	164133	18.4741	243376
	17.3399	181856	18.5741	235261
	17.4399	196782	18.6741	226012
	17.5399	209883	18.7741	216142
	17.6399	222024	18.8741	205742
	17.7399	233424	18.9741	194901
	17.8399	243209	19.0741	183954
	17.9399	250308	19.1741	173067
	18.0399	254199	19.2741	162310
	18.1399	254795	19.3741	151761
	18.2399	252296	19.4741	141491
	18.3399	247181	19.5741	131546
	18.4399	240149	19.6741	122015
	18.5399	231609	19.7741	112937
	18.6399	221977	19.8741	104193
	18.7399	211720	19.9741	95757.1
	18.8399	200982	20.0741	87725.9
	18.9399	190091	20.1741	80199.8
	19.0399	179263	20.2741	73168.7
	19.1399	168501	20.3741	66635.9
	19.2399	157898	20.4741	60579.4
	19.3399	147679	20.5741	55005.8
	19.4399	137899	20.6741	49906.2
	19.5399	128338	20.7741	45176.8
	19.6399	119136	20.8741	40909.3
	19.7399	110366	20.9741	37175.5
	19.8399	101968	21.0741	33899.2
	19.9399	94078.2	21.1741	31072.6
	20.0399	86607	21.2741	28605.1
	20.1399	79425.2	21.3741	26433.8
	20.2399	72593.6	21.4741	24449.2
	20.3399	66209.5	21.5741	22584
	20.4399	60297.7	21.6741	20902.2
	20.5399	54767.1	21.7741	19267.9
	20.6399	49828.7	21.8741	17691
	20.7399	45506.1	21.9741	16151.8
	20.8399	41604.2	22.0741	14560.6
	20.9399	38201.3	22.1741	13058.9
	21.0399	35350.3	22.2741	11619.1
	21.1399	32851.6	22.3741	10185.9
	21.2399	30606.1	22.4741	8960.44
	21.3399	28662.3	22.5741	7976.99
	21.4399	26889.1	22.6741	6989.12
	21.5399	25153	22.7741	6044.35
	21.6399	23441.8	22.8741	5212.28
	21.7399	21873.2	22.9741	4446.52
	21.8399	20330.4	23.0274	268.515
	21.9399	18696.6
	22.0399	17159
	22.1399	15736
	22.2399	14344.1
	22.3399	13054.5
	22.4399	11809.3
	22.5399	10631.2
	22.6399	9663.99
	22.7399	8831.11
	22.8399	7966.18
	22.9399	7067.16
	23.0399	6305.57
	23.1399	5740.32
	23.2399	5124.44
	23.3399	4463.09
	23.4399	3973.27
	23.5399	3454.53
	23.6399	2866.54
	23.7399	2501.77
	23.8399	2206.23
	23.9399	1899.32
	24.0399	1655.44
	24.1399	1379.54
	24.2399	1081.93
	24.3399	824.622
	24.4399	748.154
	24.5399	813.255
	24.6399	686.152
	24.7399	259.374
	24.8399	0
	24.9399	382.344
	25.0399	512.547
	25.1399	0
	25.2399	0
	25.3399	519.781
	25.4399	870.09
	25.5315	292.441

## Sheet: Figure 3c
Figure 3C
	SUPERBIO			BPA-SEP
	Relative length of repeating unit	Potential energy (kcal/mol)		Relative length of repeating unit	Potential energy (kcal/mol)
	0.986741	18.1528		0.982279	18.7949
	0.987006	16.8791		0.98307	17.2364
	0.987275	15.6482		0.983763	15.7405
	0.987542	14.4604		0.984487	14.3086
	0.987835	13.3166		0.985164	12.946
	0.988173	12.2167		0.985881	11.6443
	0.98853	11.1611		0.986612	10.4076
	0.988914	10.1502		0.987124	9.23669
	0.98933	9.18478		0.988051	8.13292
	0.989792	8.26449		0.9888	7.09661
	0.990316	7.39263		0.989543	6.12777
	0.990832	6.5655		0.990294	5.22764
	0.991361	5.78497		0.991011	4.39952
	0.991907	5.0518		0.991946	3.63749
	0.99256	4.36684		0.992687	2.94505
	0.993125	3.73018		0.993443	2.32285
	0.993707	3.14145		0.994208	1.77273
	0.994293	2.60172		0.994982	1.29779
	0.994889	2.1114		0.99575	0.891506
	0.995562	1.67148		0.996726	0.558067
	0.99618	1.28123		0.99748	0.297407
	0.996808	0.941691		0.998232	0.111186
	0.997053	0.655602		0.998865	0.0317526
	0.997681	0.418464		1	0
	0.998336	0.233659		1.00113	0.0317526
	0.999054	0.101509		1.00177	0.111186
	0.999783	0.0218917		1.00252	0.297407
	1	0		1.00327	0.558067
	1.00022	0.0218917		1.00425	0.891506
	1.00095	0.101509		1.00502	1.29779
	1.00166	0.233659		1.00579	1.77273
	1.00232	0.418464		1.00656	2.32285
	1.00295	0.655602		1.00731	2.94505
	1.00319	0.941691		1.00805	3.63749
	1.00382	1.28123		1.00899	4.39952
	1.00444	1.67148		1.00971	5.22764
	1.00511	2.1114		1.01046	6.12777
	1.00571	2.60172		1.0112	7.09661
	1.00629	3.14145		1.01195	8.13292
	1.00687	3.73018		1.01288	9.23669
	1.00744	4.36684		1.01339	10.4076
	1.00809	5.0518		1.01412	11.6443
	1.00864	5.78497		1.01484	12.946
	1.00917	6.5655		1.01551	14.3086
	1.00968	7.39263		1.01624	15.7405
	1.01021	8.26449		1.01693	17.2364
	1.01067	9.18478		1.01772	18.7949
	1.01109	10.1502
	1.01147	11.1611
	1.01183	12.2167
	1.01217	13.3166
	1.01246	14.4604
	1.01273	15.6482
	1.01299	16.8791
	1.01326	18.1528

## Sheet: Figure 4a
Figure 4a
	BPA-SEP		SUPERBIO
	Temperature (oC)	Dimension change (μm)	Temperature (oC)	Dimension change (μm)
	14.4172	0.00705	14.7324	0.01819
	14.4088	-0.01048	14.7307	0.01492
	14.4003	-0.01283	14.722	0.01538
	14.3945	-0.0373	14.7209	0.01768
	14.3871	-0.05136	14.7193	0.00644
	14.3823	-0.06009	14.7153	-0.00358
	14.3748	-0.06929	14.7131	0.00030764
	14.37	-0.08488	14.713	-0.00659
	14.3645	-0.07578	14.712	0.00030764
	14.3597	-0.10297	14.7114	-0.0073
	14.3626	-0.10072	14.7113	-0.00649
	14.3582	-0.109	14.7175	-0.00593
	14.3607	-0.11319	14.72	-0.0138
	14.3618	-0.11533	14.728	-0.01083
	14.368	-0.11635	14.7415	-0.01569
	14.377	-0.12065	14.7487	0.00475
	14.3865	-0.13664	14.76	-0.00664
	14.4004	-0.12504	14.7808	0.0021
	14.4135	-0.12065	14.7941	0.0044
	14.4328	-0.11916	14.8181	0.01548
	14.4527	-0.10884	14.8403	0.02284
	14.4755	-0.1185	14.8652	0.02841
	14.5001	-0.11738	14.8911	0.03592
	14.5292	-0.10987	14.9189	0.05253
	14.5579	-0.10062	14.9541	0.04824
	14.5878	-0.08902	14.987	0.06342
	14.6267	-0.07706	15.0236	0.07064
	14.6679	-0.05207	15.0647	0.09471
	14.7086	-0.05493	15.1053	0.10105
	14.7488	-0.02581	15.1459	0.11678
	14.7951	-0.0023	15.1952	0.1381
	14.8425	0.01962	15.2429	0.15526
	14.8978	0.03531	15.2925	0.16865
	14.9483	0.07312	15.3457	0.18929
	15.0112	0.07358	15.4018	0.20764
	15.0651	0.09999	15.4542	0.23988
	15.1285	0.13709	15.5171	0.2593
	15.1874	0.16607	15.5744	0.28082
	15.2498	0.21211	15.6345	0.30969
	15.3136	0.23822	15.6962	0.33748
	15.3869	0.26305	15.7661	0.36299
	15.4539	0.3023	15.8301	0.38695
	15.5194	0.34277	15.8968	0.41516
	15.593	0.37798	15.9648	0.44638
	15.6615	0.43429	16.0365	0.46751
	15.7341	0.4603	16.1063	0.50833
	15.8101	0.49602	16.1791	0.53184
	15.8847	0.53562	16.2483	0.56439
	15.9565	0.57574	16.3246	0.59439
	16.0347	0.61262	16.3984	0.63261
	16.1116	0.64849	16.475	0.6623
	16.1916	0.69878	16.5526	0.6856
	16.2674	0.73531	16.6294	0.71769
	16.3496	0.76659	16.7064	0.75453
	16.4268	0.82459	16.7849	0.79158
	16.5098	0.85974	16.8646	0.81908
	16.5895	0.90491	16.9439	0.85602
	16.6692	0.95274	17.0219	0.90101
	16.7518	0.98167	17.1063	0.9191
	16.8346	1.02679	17.1853	0.95385
	16.9151	1.07181	17.2674	0.98757
	16.9982	1.11591	17.3469	1.02983
	17.0801	1.15714	17.4311	1.06402
	17.163	1.19766	17.5095	1.10776
	17.2451	1.24615	17.5949	1.13745
	17.3313	1.27574	17.6763	1.17123
	17.4157	1.33139	17.7561	1.20388
	17.4946	1.38008	17.8433	1.24077
	17.5781	1.41264	17.9234	1.28876
	17.6646	1.46767	18.008	1.31353
	17.7475	1.51765	18.091	1.35466
	17.8312	1.55531	18.177	1.39007
	17.9179	1.59225	18.2602	1.42584
	18.0001	1.63476	18.3454	1.47469
	18.0867	1.68223	18.4263	1.51869
	18.1685	1.73302	18.5121	1.54506
	18.2542	1.7878	18.5975	1.59069
	18.34	1.84043	18.6819	1.62018
	18.4245	1.86941	18.7652	1.65886
	18.5066	1.92439	18.8484	1.70725
	18.5923	1.97258	18.9341	1.7399
	18.6786	2.01474	19.0198	1.78154
	18.7627	2.06875	19.1064	1.82124
	18.8468	2.1128	19.1873	1.87147
	18.9313	2.15991	19.2757	1.90934
	19.0174	2.20001	19.3606	1.9493
	19.103	2.25132	19.4443	1.99513
	19.1881	2.2924	19.5294	2.02758
	19.2715	2.35985	19.6165	2.07976
	19.3565	2.39808	19.6998	2.11635
	19.4413	2.44744	19.7852	2.15743
	19.5226	2.50201	19.8702	2.19161
	19.6095	2.55965	19.9556	2.24496
	19.6966	2.59435	20.0401	2.27239
	19.7806	2.65603	20.124	2.31194
	19.8624	2.70105	20.2088	2.36565
	19.9518	2.74356	20.2973	2.39937
	20.0388	2.78627	20.3787	2.44603
	20.1217	2.83941	20.4649	2.482
	20.2033	2.89542	20.5498	2.52794
	20.2916	2.95955	20.6331	2.57459
	20.3752	3.00319	20.7197	2.60566
	20.4606	3.03625	20.8035	2.66596
	20.5466	3.10018	20.8894	2.69197
	20.6301	3.15235	20.975	2.7493
	20.7158	3.20233	21.0632	2.77755
	20.7983	3.25522	21.1456	2.83074
	20.8818	3.30964	21.2333	2.86953
	20.9695	3.35931	21.3147	2.92768
	21.0536	3.41065	21.4022	2.96207
	21.1394	3.45475	21.4827	3.01072
	21.2212	3.51918	21.5699	3.05221
	21.3097	3.57519	21.6568	3.09927
	21.3934	3.62123	21.7368	3.13755
	21.4804	3.6733	21.8213	3.18466
	21.5673	3.7334	21.9084	3.21645
	21.6484	3.77928	21.9892	3.2748
	21.7304	3.82512	22.078	3.3032
	21.8127	3.8961	22.1614	3.36661
	21.9001	3.95037	22.2452	3.40295
	21.9849	3.99809	22.3303	3.45011
	22.0726	4.04346	22.4175	3.48716
	22.1527	4.10411	22.5017	3.53775
	22.2379	4.14908	22.5858	3.57929
	22.3219	4.21796	22.6684	3.63249
	22.4064	4.26789	22.7519	3.66718
	22.4907	4.32129	22.838	3.72493
	22.5734	4.37142	22.9205	3.7608
	22.6616	4.42947	23.0033	3.81234
	22.7441	4.48895	23.0896	3.84561
	22.8281	4.55241	23.1757	3.89758
	22.9102	4.60326	23.2617	3.94009
	22.9977	4.65671	23.3396	3.99441
	23.0813	4.70498	23.4262	4.03504
	23.1651	4.76002	23.5161	4.06881
	23.2505	4.80948	23.5978	4.11419
	23.3337	4.87755	23.6807	4.1749
	23.4174	4.92778	23.7625	4.20939
	23.502	4.98133	23.8497	4.25696
	23.5871	5.03872	23.9342	4.30612
	23.6699	5.09871	24.014	4.34413
	23.7563	5.15415	24.1029	4.3778
	23.8407	5.21976	24.1862	4.42118
	23.9237	5.27526	24.2718	4.4728
	24.009	5.31561	24.3527	4.52435
	24.0939	5.36978	24.438	4.54965
	24.1758	5.43769	24.5222	4.60402
	24.2621	5.48808	24.6059	4.64526
	24.3458	5.55016	24.6862	4.69855
	24.4254	5.60683	24.772	4.73616
	24.5122	5.6496	24.8573	4.76938
	24.5962	5.71251	24.9451	4.82722
	24.6776	5.76867	25.0252	4.86369
	24.7634	5.83213	25.1129	4.91004
	24.8456	5.891	25.197	4.95251
	24.9304	5.94976	25.2806	4.99298
	25.0154	6.00029	25.3646	5.0452
	25.1023	6.0518	25.4513	5.08082
	25.186	6.10714	25.5296	5.13079
	25.2669	6.17939	25.6156	5.17341
	25.3499	6.22671	25.7009	5.22466
	25.4338	6.29697	25.7809	5.26754
	25.517	6.34736	25.8673	5.30545
	25.6046	6.40541	25.9485	5.35006
	25.6881	6.4629	26.0315	5.38648
	25.7691	6.52222	26.1191	5.43359
	25.848	6.58283	26.1996	5.46896
	25.9352	6.65518	26.2856	5.51566
	26.0198	6.68966	26.3697	5.56022
	26.1053	6.76692	26.4513	5.58822
	26.1919	6.81312	26.5376	5.64418
	26.2751	6.87531	26.625	5.68909
	26.3562	6.94613	26.7069	5.73677
	26.4361	6.99585	26.7921	5.76441
	26.5279	7.05819	26.8755	5.81143
	26.6115	7.11563	26.956	5.84837
	26.6968	7.17204	27.0419	5.883
	26.78	7.23536	27.1251	5.93558
	26.8636	7.30015	27.2075	5.97048
	26.9498	7.35478	27.2944	6.01632
	27.0274	7.41123	27.3719	6.05342
	27.1158	7.46851	27.4604	6.09496
	27.1988	7.51992	27.5456	6.1385
	27.2796	7.58298	27.624	6.18234
	27.3632	7.64414	27.7108	6.22348
	27.4492	7.69703	27.7948	6.26216
	27.532	7.76923	27.8782	6.3126
	27.6145	7.81921	27.9596	6.35435
	27.6972	7.88712	28.0469	6.38378
	27.7832	7.95156	28.1334	6.41828
	27.8653	8.00424	28.2156	6.4612
	27.9499	8.07006	28.2956	6.51031
	28.0337	8.12244	28.381	6.55083
	28.1152	8.1765	28.4654	6.58476
	28.2008	8.2416	28.5526	6.6309
	28.2843	8.31089	28.6287	6.67434
	28.3701	8.37144	28.714	6.70796
	28.4486	8.41621	28.8029	6.75651
	28.5369	8.4833	28.8864	6.80168
	28.6188	8.54344	28.9695	6.83842
	28.7057	8.60063	29.0503	6.87082
	28.7865	8.66644	29.1378	6.92085
	28.8675	8.72311	29.2228	6.95754
	28.9565	8.78842	29.3069	6.99842
	29.0387	8.83553	29.3915	7.03342
	29.124	8.90043	29.4696	7.08125
	29.2038	8.94831	29.5555	7.10281
	29.2858	9.03456	29.6387	7.15274
	29.3727	9.07856	29.7218	7.17497
	29.4562	9.15613	29.8036	7.22234
	29.5399	9.20462	29.8902	7.25836
	29.6242	9.2707	29.972	7.29526
	29.7055	9.33355	30.0587	7.32234
	29.79	9.39252	30.1392	7.36113
	29.8739	9.45782	30.2237	7.40661
	29.9591	9.51771	30.3074	7.44258
	30.043	9.57739	30.3882	7.47748
	30.1291	9.63289	30.4746	7.52357
	30.2088	9.68593	30.5619	7.54887
	30.2933	9.75328	30.6428	7.58888
	30.3784	9.81823	30.7266	7.61146
	30.4598	9.88256	30.8088	7.65919
	30.541	9.93673	30.8943	7.69215
	30.6272	9.99524	30.9763	7.72388
	30.7102	10.0592	31.0634	7.74867
	30.7912	10.1316	31.1391	7.78163
	30.8741	10.1876	31.2276	7.82256
	30.9599	10.2511	31.3116	7.8499
	31.0464	10.2993	31.3983	7.87964
	31.1276	10.3529	31.477	7.91786
	31.2136	10.4242	31.5591	7.94735
	31.2934	10.4904	31.643	7.99303
	31.3807	10.5511	31.7283	8.00657
	31.4615	10.6071	31.8115	8.05011
	31.5455	10.6721	31.8929	8.07781
	31.6346	10.7211	31.9776	8.11935
	31.7151	10.7886	32.0586	8.13244
	31.7923	10.8566	32.1489	8.17653
	31.88	10.9199	32.23	8.1934
	31.9614	10.9756	32.3142	8.21394
	32.0474	11.0357	32.3968	8.26897
	32.1336	11.0949	32.4824	8.30249
	32.2121	11.1611	32.5646	8.31614
	32.299	11.2202	32.6465	8.34859
	32.3803	11.2781	32.7305	8.37654
	32.4645	11.3355	32.8172	8.40142
	32.547	11.3984	32.8955	8.42953
	32.6316	11.4598	32.9825	8.46264
	32.7102	11.5336	33.0653	8.48917
	32.7966	11.5897	33.1461	8.51328
	32.8819	11.6522	33.2331	8.53914
	32.9658	11.7237	33.3149	8.55912
	33.0504	11.7711	33.3952	8.60516
	33.1315	11.8308	33.4844	8.62902
	33.2149	11.8981	33.5672	8.65345
	33.2986	11.9487	33.6506	8.67834
	33.3821	12.0153	33.7368	8.71498
	33.4615	12.0819	33.8175	8.74109
	33.5484	12.142	33.9024	8.75657
	33.6292	12.1991	33.9845	8.79541
	33.7139	12.2714	34.0702	8.80742
	33.798	12.3321	34.153	8.8412
	33.88	12.3883	34.2337	8.86761
	33.9632	12.4616	34.3208	8.88718
	34.051	12.5068	34.4022	8.918
	34.1338	12.5682	34.4841	8.93481
	34.2147	12.6324	34.5682	8.96143
	34.2974	12.6924	34.6528	8.98969
	34.3821	12.7453	34.7348	9.02101
	34.4673	12.8178	34.8175	9.05126
	34.5479	12.878	34.8986	9.07349
	34.6329	12.9306	34.9861	9.09756
	34.7154	13.0119	35.0673	9.12
	34.8	13.0669	35.1525	9.12715
	34.8839	13.1336	35.237	9.16062
	34.967	13.1922	35.3159	9.18908
	35.0513	13.2368	35.4021	9.21085
	35.1351	13.3016	35.4859	9.21847
	35.2165	13.3649	35.5682	9.26042
	35.2999	13.4164	35.6495	9.27135
	35.3818	13.4845	35.7372	9.29716
	35.4671	13.5426	35.8198	9.31561
	35.5502	13.6127	35.8991	9.34933
	35.6345	13.673	35.986	9.36717
	35.7187	13.7413	36.0688	9.37545
	35.8004	13.7892	36.1525	9.39502
	35.8816	13.8648	36.235	9.40953
	35.9663	13.9189	36.3214	9.44438
	36.0519	13.965	36.4055	9.46318
	36.1341	14.0333	36.4845	9.48327
	36.2142	14.0932	36.5692	9.49993
	36.2986	14.1531	36.6543	9.52762
	36.3797	14.2222	36.7369	9.54178
	36.4674	14.2729	36.8191	9.55844
	36.5512	14.3259	36.9033	9.59267
	36.6338	14.391	36.9885	9.59487
	36.7128	14.4551	37.0664	9.61812
	36.7955	14.5088	37.1516	9.62967
	36.8828	14.5677	37.2321	9.65732
	36.9652	14.634	37.3203	9.67014
	37.0484	14.6766	37.4029	9.69625
	37.1306	14.7436	37.4872	9.71572
	37.2142	14.8048	37.5698	9.73253
	37.2966	14.8716	37.6526	9.75047
	37.3788	14.9317	37.7355	9.76728
	37.4674	14.9915	37.8224	9.79431
	37.5486	15.0496	37.9056	9.80831
	37.6363	15.1138	37.9884	9.82927
	37.7173	15.1716	38.0676	9.84148
	37.8004	15.2254	38.1554	9.86672
	37.8823	15.2937	38.235	9.88226
	37.9681	15.3468	38.3197	9.89115
	38.0542	15.3948	38.403	9.91353
	38.1326	15.465	38.4883	9.93172
	38.2145	15.5264	38.5688	9.94838
	38.2946	15.5783	38.6544	9.96361
	38.3811	15.6399	38.738	9.98011
	38.4643	15.7069	38.8199	10.0081
	38.5471	15.7586	38.9033	10.0188
	38.6304	15.8261	38.9843	10.0375
	38.7138	15.8964	39.0703	10.0441
	38.7959	15.9429	39.1544	10.0752
	38.8817	15.9982	39.2386	10.0917
	38.9657	16.0553	39.3198	10.1016
	39.0487	16.1091	39.4059	10.1176
	39.1286	16.171	39.4869	10.1369
	39.2117	16.2295	39.5687	10.1504
	39.2927	16.2823	39.651	10.1695
	39.3843	16.3446	39.735	10.1824
	39.4633	16.4014	39.8199	10.2021
	39.548	16.4569	39.9005	10.2189
	39.6351	16.5236	39.9856	10.2285
	39.7172	16.5744	40.0682	10.2488
	39.7948	16.6277	40.154	10.2595
	39.8797	16.7028	40.232	10.2785
	39.9641	16.7569	40.3184	10.2939
	40.0485	16.7953	40.3991	10.3094
	40.1292	16.854	40.4832	10.3162
	40.2153	16.9199	40.5678	10.3331
	40.2922	16.9633	40.6527	10.3552
	40.3785	17.0337	40.735	10.3621
	40.4588	17.0948	40.8183	10.3831
	40.5471	17.1596	40.9025	10.3947
	40.628	17.2193	40.9835	10.4093
	40.7101	17.2768	41.0699	10.4116
	40.7928	17.3283	41.151	10.429
	40.8775	17.393	41.2372	10.4485
	40.9597	17.4462	41.3163	10.4731
	41.0461	17.4954	41.3988	10.4771
	41.1258	17.5682	41.4846	10.4848
	41.2124	17.6303	41.5647	10.4986
	41.2923	17.6767	41.6505	10.5306
	41.3762	17.7296	41.7328	10.5374
	41.4617	17.7896	41.8175	10.5474
	41.5426	17.8483	41.9006	10.5635
	41.6255	17.9161	41.9815	10.5796
	41.708	17.9693	42.0683	10.584
	41.7915	18.0286	42.1483	10.6005
	41.877	18.0969	42.2307	10.6134
	41.9616	18.1437	42.3158	10.6317
	42.0437	18.1886	42.4014	10.6455
	42.1267	18.2493	42.4829	10.6637
	42.2073	18.3174	42.5649	10.6744
	42.2925	18.3811	42.6466	10.6964
	42.3774	18.4211	42.7335	10.696
	42.4568	18.485	42.8152	10.7174
	42.5425	18.5477	42.899	10.7164
	42.6268	18.6131	42.9796	10.7438
	42.7114	18.6592	43.0692	10.7408
	42.7931	18.7239	43.1477	10.7498
	42.8775	18.7827	43.2302	10.7627
	42.9587	18.8326	43.3163	10.7699
	43.04	18.8849	43.3973	10.7753
	43.1252	18.9552	43.4809	10.8047
	43.2059	19.0021	43.5638	10.8174
	43.2926	19.0733	43.6453	10.8239
	43.3766	19.1252	43.734	10.8444
	43.4574	19.1703	43.8164	10.8508
	43.542	19.2482	43.8998	10.862
	43.6235	19.3005	43.9799	10.8666
	43.7102	19.342	44.0643	10.8728
	43.7903	19.4107	44.1453	10.8921
	43.8737	19.4688	44.2271	10.9254
	43.9559	19.5125	44.3128	10.9342
	44.0403	19.5761	44.3957	10.941
	44.1244	19.6266	44.4781	10.9651
	44.2052	19.6803	44.561	10.9757
	44.2904	19.7498	44.6465	10.9894
	44.3749	19.8031	44.7277	11.0064
	44.4568	19.8477	44.8157	11.0108
	44.5397	19.9265	44.8944	11.0305
	44.6229	19.9749	44.9779	11.043
	44.7041	20.0436	45.0607	11.0483
	44.7896	20.0876	45.1452	11.0568
	44.8737	20.1443	45.2286	11.0797
	44.9572	20.1989	45.3093	11.0965
	45.0408	20.253	45.3958	11.1086
	45.1233	20.3205	45.4781	11.1112
	45.2086	20.3682	45.5596	11.1359
	45.2915	20.4236	45.6439	11.1371
	45.3722	20.481	45.7249	11.1541
	45.4576	20.5368	45.8123	11.167
	45.539	20.6155	45.8932	11.1841
	45.6204	20.6493	45.9784	11.1851
	45.7065	20.7136	46.0589	11.193
	45.7888	20.7819	46.1443	11.2028
	45.8703	20.8247	46.2285	11.2189
	45.9564	20.8882	46.3079	11.2387
	46.0391	20.9342	46.3929	11.256
	46.1232	20.9892	46.4789	11.256
	46.207	21.0549	46.5619	11.2765
	46.2899	21.1116	46.6419	11.2858
	46.3717	21.1632	46.727	11.2983
	46.4539	21.2304	46.8088	11.3049
	46.5352	21.2899	46.8927	11.3235
	46.6185	21.3404	46.9752	11.3255
	46.7052	21.3897	47.0598	11.3298
	46.7865	21.4631	47.1398	11.3528
	46.8678	21.5171	47.2257	11.3671
	46.9514	21.5743	47.3109	11.3734
	47.0357	21.6129	47.3919	11.3835
	47.12	21.6826	47.4756	11.4044
	47.2049	21.7312	47.5592	11.4063
	47.2869	21.7981	47.6406	11.4321
	47.3701	21.8548	47.7247	11.4302
	47.451	21.9211	47.8087	11.4439
	47.5365	21.9743	47.8914	11.4527
	47.6166	22.0276	47.9753	11.4775
	47.7036	22.0773	48.0552	11.4809
	47.7843	22.1383	48.1411	11.4881
	47.868	22.1885	48.2248	11.5021
	47.9474	22.2671	48.3071	11.5129
	48.0335	22.3021	48.3919	11.5312
	48.1157	22.355	48.4736	11.5464
	48.2016	22.4092	48.5581	11.5566
	48.285	22.4735	48.64	11.5709
	48.3642	22.5283	48.7228	11.5847
	48.452	22.5954	48.8079	11.5944
	48.5314	22.6498	48.89	11.6055
	48.6191	22.689	48.9736	11.6214
	48.699	22.7593	49.0562	11.616
	48.782	22.8231	49.1412	11.6386
	48.8648	22.8792	49.2231	11.6514
	48.9492	22.9332	49.3058	11.6525
	49.0323	22.9781	49.3893	11.674
	49.117	23.0395	49.471	11.6789
	49.2016	23.0902	49.5581	11.6977
	49.2843	23.148	49.6378	11.7049
	49.3657	23.2036	49.7202	11.7292
	49.4483	23.2731	49.8066	11.7393
	49.5318	23.3296	49.8901	11.7469
	49.6191	23.3818	49.9718	11.7573
	49.6997	23.4437	50.0561	11.7595
	49.783	23.4956	50.1363	11.79
	49.865	23.5591	50.2207	11.7958
	49.947	23.61	50.3039	11.8165
	50.0277	23.6662	50.3877	11.8201
	50.1159	23.7031	50.4725	11.8321
	50.1983	23.7723	50.5524	11.8491
	50.2822	23.8183	50.6367	11.8625
	50.3632	23.8831	50.7204	11.8886
	50.443	23.9313	50.8051	11.9011
	50.5303	23.9897	50.8866	11.908
	50.6145	24.0252	50.9698	11.9169
	50.6956	24.1	51.0517	11.926
	50.7803	24.1616	51.1369	11.9436
	50.8627	24.206	51.2194	11.955
	50.9445	24.2756	51.3035	11.9686
	51.0296	24.3191	51.3847	11.9924
	51.1137	24.3662	51.4667	11.9967
	51.1992	24.4301	51.5494	12.0095
	51.2774	24.4797	51.6346	12.0365
	51.3596	24.5418	51.7172	12.0466
	51.4433	24.598	51.8007	12.07
	51.5254	24.6585	51.8844	12.077
	51.61	24.7143	51.9688	12.0925
	51.6947	24.7596	52.0522	12.1079
	51.7773	24.8231	52.1349	12.1248
	51.8609	24.8722	52.2178	12.1271
	51.9445	24.9338	52.3003	12.1497
	52.0236	24.9816	52.3828	12.1648
	52.1104	25.0284	52.4665	12.1887
	52.1956	25.0877	52.5519	12.2075
	52.2793	25.149	52.6329	12.2231
	52.3626	25.2088	52.7136	12.2287
	52.441	25.2466	52.8004	12.252
	52.5218	25.3161	52.8837	12.2731
	52.6065	25.3748	52.9657	12.2938
	52.6954	25.4121	53.0505	12.2882
	52.7767	25.4769	53.1337	12.3096
	52.8595	25.531	53.2195	12.3247
	52.9398	25.5904	53.2983	12.3334
	53.0251	25.6419	53.3834	12.3606
	53.1081	25.6777	53.4658	12.3754
	53.1916	25.746	53.5475	12.3966
	53.2759	25.8002	53.6338	12.4123
	53.3582	25.8514	53.7136	12.4346
	53.4394	25.9076	53.7994	12.4424
	53.5229	25.9674	53.8844	12.4545
	53.6067	26.0143	53.9669	12.4802
	53.6939	26.0674	54.05	12.493
	53.7735	26.1251	54.1309	12.5008
	53.8567	26.1739	54.2128	12.519
	53.9391	26.2356	54.2952	12.5405
	54.0256	26.2897	54.3803	12.5683
	54.1093	26.319	54.4645	12.5759
	54.1891	26.38	54.5444	12.5882
	54.2726	26.4482	54.6308	12.603
	54.3565	26.4953	54.7131	12.6424
	54.441	26.5599	54.7966	12.6415
	54.5231	26.6204	54.8806	12.6741
	54.6106	26.6619	54.9628	12.6989
	54.6926	26.7115	55.0467	12.7076
	54.7738	26.7741	55.1305	12.7155
	54.8546	26.8268	55.2124	12.7426
	54.9387	26.8831	55.2962	12.7591
	55.0217	26.9253	55.379	12.784
	55.107	26.978	55.4624	12.8089
	55.1907	27.0286	55.5436	12.8353
	55.273	27.0933	55.6264	12.8531
	55.3571	27.1369	55.7112	12.8699
	55.4363	27.2117	55.7968	12.8937
	55.5173	27.2707	55.8812	12.9301
	55.6041	27.3131	55.963	12.9454
	55.6903	27.3609	56.0411	12.9499
	55.7696	27.4227	56.1298	12.9857
	55.8525	27.4718	56.2142	13.0116
	55.939	27.5221	56.2931	13.0234
	56.0196	27.5673	56.3783	13.0523
	56.103	27.6226	56.4628	13.0599
	56.1883	27.6639	56.5416	13.0905
	56.2696	27.7359	56.6247	13.1098
	56.3526	27.7914	56.7139	13.1313
	56.4361	27.8373	56.7959	13.153
	56.52	27.9074	56.8758	13.1744
	56.6014	27.9492	56.9615	13.196
	56.6876	27.9991	57.0451	13.217
	56.7666	28.0667	57.1247	13.2449
	56.8541	28.1016	57.2088	13.2661
	56.936	28.1591	57.292	13.2852
	57.0221	28.2169	57.379	13.2974
	57.1011	28.259	57.4604	13.3322
	57.1905	28.3049	57.5437	13.351
	57.2709	28.3718	57.6246	13.3859
	57.3509	28.4201	57.7082	13.4109
	57.4345	28.4671	57.7962	13.437
	57.5204	28.5299	57.8748	13.4536
	57.6007	28.5812	57.9591	13.4778
	57.6846	28.6303	58.0424	13.4816
	57.7672	28.6952	58.124	13.5156
	57.8492	28.7439	58.2082	13.5469
	57.9352	28.7826	58.2907	13.5704
	58.0188	28.8547	58.3745	13.59
	58.1031	28.8944	58.4603	13.6137
	58.1827	28.9417	58.5444	13.6468
	58.2662	29.0194	58.6299	13.6685
	58.348	29.0502	58.7093	13.6954
	58.4343	29.1026	58.7894	13.731
	58.5151	29.1663	58.8723	13.7493
	58.598	29.2144	58.9574	13.771
	58.6831	29.2462	59.0401	13.7948
	58.7661	29.3291	59.1207	13.827
	58.846	29.3639	59.2045	13.8662
	58.9317	29.4347	59.2869	13.8769
	59.0168	29.4709	59.3708	13.909
	59.0979	29.5335	59.459	13.9294
	59.1844	29.5676	59.5406	13.9553
	59.2641	29.6335	59.6206	13.9943
	59.3479	29.6961	59.7058	14.0036
	59.4322	29.7407	59.7888	14.0359
	59.5136	29.8021	59.871	14.0623
	59.5983	29.8666	59.9569	14.0877
	59.6809	29.9044	60.0385	14.1215
	59.7667	29.9598	60.1213	14.1597
	59.8492	30.0182	60.2042	14.1751
	59.9303	30.0662	60.2904	14.2139
	60.0146	30.1128	60.3707	14.2505
	60.099	30.1656	60.4587	14.2703
	60.1801	30.2141	60.5426	14.2994
	60.2626	30.2746	60.6203	14.3295
	60.3473	30.3227	60.7081	14.3699
	60.4305	30.3789	60.7888	14.3992
	60.516	30.4274	60.8713	14.4401
	60.596	30.4634	60.955	14.4547
	60.68	30.5238	61.038	14.484
	60.7643	30.5943	61.1204	14.508
	60.8466	30.6436	61.2049	14.5384
	60.9296	30.6811	61.2871	14.5739
	61.0151	30.7538	61.3683	14.6176
	61.0956	30.8	61.4538	14.6481
	61.1805	30.8574	61.5384	14.6706
	61.2643	30.9182	61.619	14.7006
	61.3471	30.9653	61.7034	14.734
	61.4266	31.0292	61.7852	14.7602
	61.5116	31.0708	61.8713	14.8033
	61.592	31.112	61.9528	14.8418
	61.6779	31.1728	62.0375	14.8536
	61.7602	31.2329	62.1214	14.8816
	61.8428	31.2714	62.2024	14.9236
	61.9247	31.3395	62.2884	14.9571
	62.0109	31.3793	62.3694	14.9896
	62.0926	31.4237	62.4522	15.0374
	62.1777	31.4792	62.5367	15.0587
	62.2592	31.5358	62.62	15.0955
	62.3426	31.5897	62.7011	15.1246
	62.428	31.6457	62.7838	15.1716
	62.5112	31.7163	62.8684	15.1963
	62.5961	31.753	62.9546	15.2477
	62.6752	31.8178	63.0345	15.2607
	62.7578	31.8682	63.1166	15.3066
	62.8417	31.9083	63.203	15.3255
	62.9239	31.9766	63.2843	15.3729
	63.0097	32.0249	63.3707	15.4146
	63.0922	32.0611	63.4522	15.4533
	63.1757	32.1271	63.5345	15.4954
	63.2606	32.1742	63.6168	15.5259
	63.3442	32.2107	63.7019	15.5491
	63.4257	32.2858	63.7833	15.6073
	63.5086	32.3377	63.8685	15.634
	63.5947	32.3876	63.9532	15.6708
	63.676	32.4269	64.0357	15.6981
	63.7602	32.5072	64.1176	15.7395
	63.8412	32.5536	64.2043	15.7766
	63.9258	32.6088	64.288	15.8112
	64.0093	32.6581	64.3701	15.8569
	64.0939	32.6867	64.4517	15.9001
	64.1766	32.7555	64.533	15.9265
	64.2588	32.8136	64.6179	15.9633
	64.3414	32.853	64.7014	16.0039
	64.4249	32.9232	64.7836	16.0471
	64.5103	32.9752	64.8658	16.0865
	64.5931	33.0028	64.9536	16.1236
	64.6755	33.0745	65.0347	16.1663
	64.7578	33.1304	65.118	16.2013
	64.8401	33.1791	65.2006	16.2486
	64.926	33.2356	65.2856	16.2832
	65.0071	33.276	65.3654	16.3226
	65.0934	33.3252	65.4538	16.3546
	65.1731	33.3798	65.5336	16.4028
	65.254	33.441	65.6178	16.4383
	65.339	33.4811	65.7008	16.4877
	65.4238	33.5456	65.7812	16.5233
	65.509	33.5928	65.8653	16.572
	65.5918	33.6336	65.9503	16.6214
	65.6761	33.6989	66.034	16.6557
	65.7578	33.7571	66.1141	16.6832
	65.8391	33.8016	66.1999	16.728
	65.9238	33.8566	66.2824	16.7741
	66.0073	33.9028	66.3672	16.8254
	66.0919	33.9415	66.4462	16.8697
	66.1737	34.0104	66.5303	16.9119
	66.2574	34.0702	66.6146	16.9548
	66.3403	34.1119	66.6973	17
	66.4232	34.1583	66.783	17.039
	66.5087	34.215	66.8651	17.09
	66.5892	34.2616	66.9483	17.1264
	66.6711	34.3242	67.0308	17.1707
	66.7558	34.3784	67.1138	17.2205
	66.8331	34.4274	67.1972	17.2645
	66.9254	34.4937	67.2819	17.304
	67.0074	34.5275	67.3646	17.3537
	67.0897	34.5679	67.4479	17.402
	67.1733	34.6426	67.5319	17.4328
	67.2577	34.6887	67.6149	17.4899
	67.3393	34.7286	67.7003	17.5345
	67.4223	34.7922	67.7814	17.5725
	67.508	34.8412	67.8634	17.6172
	67.5896	34.8915	67.9498	17.6712
	67.6755	34.9657	68.0307	17.7046
	67.7584	35.0182	68.1151	17.7529
	67.8375	35.0585	68.2005	17.8012
	67.9192	35.1154	68.2836	17.8496
	68.0087	35.1524	68.365	17.905
	68.0876	35.2121	68.4483	17.9522
	68.1717	35.2712	68.5321	17.9894
	68.2553	35.319	68.6146	18.0455
	68.3372	35.3791	68.6979	18.102
	68.4224	35.4354	68.7803	18.1608
	68.5077	35.4741	68.8679	18.2146
	68.5866	35.5307	68.9477	18.2518
	68.6721	35.5976	69.0319	18.3005
	68.7564	35.635	69.1138	18.3433
	68.8356	35.6923	69.1958	18.3996
	68.9218	35.7462	69.2796	18.4436
	69.0049	35.7793	69.3631	18.4983
	69.0893	35.8521	69.4487	18.5437
	69.1736	35.8972	69.5303	18.5993
	69.2548	35.9473	69.6134	18.6439
	69.3356	36.0088	69.6977	18.7081
	69.4202	36.0595	69.7769	18.7521
	69.5023	36.1067	69.8619	18.7995
	69.5862	36.1774	69.9448	18.8503
	69.6724	36.2396	70.026	18.897
	69.7537	36.2704	70.113	18.9409
	69.8421	36.3355	70.1966	18.9981
	69.9206	36.3912	70.278	19.0514
	70.0038	36.4312	70.3605	19.1123
	70.0873	36.4906	70.4459	19.1587
	70.1709	36.5463	70.5303	19.2044
	70.2547	36.5934	70.6138	19.2555
	70.3363	36.6605	70.6952	19.3176
	70.4223	36.7001	70.782	19.3731
	70.5019	36.7605	70.8606	19.4183
	70.5873	36.8188	70.9431	19.471
	70.6688	36.875	71.0317	19.5081
	70.7542	36.9216	71.1143	19.5744
	70.8354	36.9903	71.1941	19.6307
	70.9207	37.0354	71.2776	19.6779
	71.0022	37.0754	71.3629	19.7322
	71.0867	37.1439	71.4425	19.7964
	71.1691	37.1977	71.5287	19.8438
	71.2521	37.2462	71.6104	19.8955
	71.336	37.3125	71.694	19.9505
	71.4182	37.354	71.7791	20.0038
	71.5026	37.4084	71.8649	20.0504
	71.5824	37.4807	71.9441	20.1215
	71.6672	37.5231	72.0266	20.1641
	71.751	37.5736	72.1096	20.2075
	71.8331	37.6379	72.1942	20.2806
	71.9171	37.6953	72.2755	20.321
	72.0002	37.7363	72.3555	20.3879
	72.0862	37.8088	72.4414	20.4374
	72.1691	37.849	72.5262	20.4832
	72.251	37.9068	72.6094	20.5509
	72.3356	37.96	72.6971	20.6025
	72.4189	38.0168	72.7751	20.6647
	72.4999	38.0577	72.8578	20.7283
	72.5848	38.1395	72.9454	20.7898
	72.6727	38.1761	73.0268	20.8358
	72.7523	38.2307	73.1083	20.8857
	72.8343	38.2804	73.1903	20.9474
	72.9212	38.3448	73.2764	21.0083
	73.0014	38.3726	73.3588	21.0661
	73.0842	38.4445	73.4412	21.1193
	73.1668	38.5042	73.5259	21.1837
	73.2475	38.5523	73.6089	21.2481
	73.3324	38.607	73.6957	21.3036
	73.4188	38.6683	73.7769	21.356
	73.5016	38.7183	73.8608	21.4143
	73.5772	38.7788	73.9416	21.4757
	73.6627	38.8436	74.0252	21.5303
	73.7465	38.8924	74.1118	21.5787
	73.8303	38.9587	74.192	21.6402
	73.9215	39.0085	74.2762	21.6995
	73.9986	39.0635	74.36	21.7599
	74.0793	39.1111	74.4418	21.8385
	74.1633	39.1909	74.5219	21.8963
	74.2476	39.2319	74.6122	21.9423
	74.3288	39.2861	74.6938	22.0125
	74.4184	39.3545	74.7742	22.0688
	74.4997	39.4042	74.8604	22.1242
	74.5816	39.4528	74.9432	22.1802
	74.6667	39.499	75.0254	22.2504
	74.7436	39.5801	75.1042	22.3113
	74.8271	39.6307	75.1932	22.365
	74.9154	39.6805	75.2732	22.4308
	74.9952	39.7404	75.3575	22.4877
	75.0817	39.7839	75.4432	22.5586
	75.1688	39.8435	75.5261	22.615
	75.2515	39.9114	75.6025	22.6886
	75.3322	39.9578	75.6904	22.7415
	75.419	40.0137	75.7778	22.8083
	75.5011	40.0718	75.857	22.8781
	75.5777	40.125	75.9388	22.9359
	75.6704	40.1982	76.0239	22.9942
	75.7464	40.2511	76.108	23.0594
	75.8288	40.306	76.1931	23.1147
	75.915	40.3588	76.2733	23.1836
	75.9974	40.4305	76.357	23.2448
	76.0796	40.4753	76.441	23.2995
	76.1645	40.5224	76.5233	23.3669
	76.2459	40.5967	76.6085	23.4307
	76.3317	40.6468	76.6885	23.4959
	76.4174	40.7026	76.77	23.5749
	76.4974	40.7652	76.8547	23.6433
	76.5855	40.8303	76.939	23.695
	76.6648	40.8883	77.0215	23.7567
	76.746	40.9455	77.1058	23.8253
	76.8301	41.0284	77.1882	23.8737
	76.9152	41.0731	77.2747	23.9581
	76.995	41.1318	77.3564	24.0222
	77.0839	41.1745	77.4374	24.0836
	77.1612	41.2383	77.5216	24.1558
	77.2471	41.2841	77.6089	24.2307
	77.3297	41.3596	77.6893	24.2886
	77.4164	41.4132	77.775	24.3562
	77.499	41.4635	77.8554	24.4302
	77.5822	41.5274	77.9377	24.4912
	77.6667	41.5889	78.0215	24.5495
	77.7493	41.6407	78.1093	24.6069
	77.8328	41.7073	78.1866	24.6867
	77.9159	41.7731	78.2736	24.7407
	78.0043	41.8181	78.3556	24.8214
	78.0831	41.8855	78.4425	24.8786
	78.1648	41.9438	78.52	24.9436
	78.2464	41.99	78.6067	25.0095
	78.3315	42.0654	78.688	25.0821
	78.414	42.1146	78.7775	25.1631
	78.4934	42.1636	78.8573	25.2286
	78.5744	42.2196	78.9384	25.2769
	78.6626	42.2894	79.0196	25.3494
	78.7467	42.3454	79.1058	25.4186
	78.8313	42.4104	79.1888	25.4779
	78.9091	42.4659	79.2753	25.5533
	78.9977	42.5358	79.357	25.6192
	79.0788	42.5888	79.44	25.6936
	79.1647	42.641	79.5252	25.745
	79.2451	42.7014	79.606	25.8195
	79.3293	42.7537	79.6884	25.8894
	79.4167	42.8275	79.771	25.9527
	79.495	42.8721	79.8539	26.0235
	79.5802	42.9442	79.9365	26.0982
	79.6637	43.0054	80.0218	26.1504
	79.7473	43.0596	80.1077	26.2337
	79.8289	43.1238	80.1871	26.2906
	79.9155	43.1903	80.2705	26.3592
	79.996	43.251	80.3534	26.4315
	80.0785	43.2873	80.4402	26.5042
	80.1637	43.3537	80.5181	26.5708
	80.2427	43.407	80.6044	26.6428
	80.3299	43.4879	80.6898	26.722
	80.4108	43.5434	80.7711	26.7741
	80.4959	43.6052	80.8543	26.847
	80.5785	43.6708	80.94	26.9149
	80.6628	43.7308	81.0226	26.9735
	80.7466	43.7908	81.1012	27.0601
	80.8276	43.8592	81.1857	27.1326
	80.9126	43.9135	81.2723	27.1969
	80.9939	43.9784	81.3537	27.2845
	81.077	44.0292	81.4364	27.3494
	81.1626	44.0885	81.5163	27.4158
	81.2433	44.1599	81.6042	27.4942
	81.3283	44.2102	81.6873	27.5645
	81.4135	44.2798	81.771	27.6342
	81.4935	44.3391	81.8565	27.7118
	81.5779	44.392	81.9369	27.7812
	81.6618	44.4586	82.0188	27.8382
	81.7419	44.5239	82.1036	27.8992
	81.8266	44.6011	82.1915	27.9978
	81.911	44.6642	82.2729	28.0548
	81.9942	44.7267	82.353	28.1315
	82.0786	44.7755	82.4355	28.1924
	82.1615	44.8353	82.5178	28.2748
	82.2439	44.9043	82.601	28.3525
	82.3252	44.9736	82.6833	28.4458
	82.4059	45.0327	82.7717	28.4996
	82.4962	45.1112	82.8559	28.5796
	82.5797	45.1597	82.9349	28.654
	82.6601	45.2257	83.0189	28.716
	82.7458	45.2928	83.1048	28.7916
	82.827	45.3652	83.1899	28.8705
	82.91	45.4102	83.2736	28.937
	82.9955	45.4836	83.3509	29.0141
	83.0763	45.5454	83.4369	29.0894
	83.1619	45.5945	83.5155	29.1561
	83.2406	45.6674	83.5983	29.2311
	83.3251	45.7376	83.6868	29.3007
	83.4091	45.8008	83.7703	29.382
	83.4955	45.8614	83.8503	29.4484
	83.5748	45.9284	83.9359	29.538
	83.657	45.9972	84.0206	29.5954
	83.7455	46.0634	84.1021	29.6845
	83.8274	46.1337	84.1871	29.7498
	83.9089	46.2016	84.2636	29.8222
	83.9927	46.2631	84.35	29.9014
	84.0791	46.3185	84.4364	29.9685
	84.1622	46.3891	84.5215	30.0549
	84.2438	46.4634	84.5965	30.1263
	84.3252	46.5216	84.6862	30.1994
	84.4077	46.5843	84.7654	30.2828
	84.4935	46.6447	84.8504	30.3504
	84.5752	46.708	84.9334	30.4349
	84.6617	46.7869	85.0176	30.5137
	84.7422	46.8501	85.0996	30.5828
	84.8236	46.917	85.1854	30.6595
	84.9109	46.9794	85.2711	30.7383
	84.9905	47.0498	85.3516	30.8118
	85.0793	47.1064	85.4362	30.882
	85.1608	47.1823	85.5188	30.9652
	85.2443	47.245	85.6022	31.0279
	85.3249	47.3172	85.6782	31.1161
	85.4092	47.3818	85.7692	31.2069
	85.4976	47.4614	85.8528	31.272
	85.5828	47.5149	85.937	31.3489
	85.6606	47.5848	86.016	31.4282
	85.7449	47.659	86.1031	31.5069
	85.8252	47.7373	86.1825	31.5791
	85.9096	47.7931	86.271	31.6526
	85.9911	47.8676	86.3511	31.7398
	86.0743	47.9202	86.4341	31.8261
	86.158	47.9877	86.517	31.8896
	86.2415	48.0612	86.5994	31.9635
	86.3284	48.1417	86.6862	32.0456
	86.4098	48.2106	86.767	32.1279
	86.4943	48.2813	86.8516	32.1998
	86.5762	48.3465	86.9317	32.2931
	86.66	48.4125	87.0194	32.3474
	86.7421	48.4804	87.101	32.437
	86.8236	48.5414	87.1877	32.5211
	86.9096	48.6222	87.2672	32.6016
	86.9927	48.6927	87.3533	32.6604
	87.074	48.7473	87.4341	32.741
	87.158	48.8199	87.5195	32.8249
	87.2408	48.8904	87.6029	32.9143
	87.3246	48.9523	87.6869	32.9829
	87.4088	49.0288	87.7653	33.075
	87.4925	49.0967	87.8504	33.1517
	87.5743	49.169	87.9364	33.2347
	87.6576	49.252	88.0197	33.2959
	87.7439	49.313	88.1002	33.3892
	87.8277	49.3863	88.1826	33.4659
	87.9103	49.4669	88.2687	33.5497
	87.9946	49.5273	88.3505	33.6259
	88.0754	49.5837	88.4358	33.7059
	88.157	49.649	88.5158	33.7933
	88.2449	49.7271	88.6011	33.8822
	88.3236	49.8161	88.6873	33.9502
	88.4119	49.881	88.7652	34.0281
	88.4924	49.9505	88.853	34.1183
	88.5772	50.0308	88.9334	34.1896
	88.6616	50.0899	89.0151	34.2589
	88.7412	50.1641	89.0968	34.3415
	88.8257	50.2427	89.1823	34.4348
	88.9095	50.3166	89.2642	34.5138
	88.9889	50.384	89.3488	34.5914
	89.0716	50.4515	89.4328	34.6735
	89.1553	50.5186	89.5154	34.7622
	89.2459	50.5896	89.5966	34.843
	89.3226	50.6724	89.6798	34.9183
	89.4096	50.7462	89.7636	35.0045
	89.495	50.8016	89.8485	35.0935
	89.5768	50.8772	89.9314	35.1768
	89.6573	50.9641	90.0138	35.2532
	89.744	51.0339	90.0999	35.3292
	89.824	51.1099	90.1859	35.4138
	89.9063	51.1796	90.2665	35.4951
	89.9939	51.2546	90.3487	35.5831
	90.0753	51.3252	90.4346	35.6522
	90.158	51.4036	90.5183	35.7433
	90.2406	51.4694	90.6005	35.8246
	90.3264	51.5462	90.6808	35.9064
	90.4109	51.6312	90.7678	35.9865
	90.4884	51.7046	90.8489	36.0688
	90.573	51.7795	90.9293	36.154
	90.6572	51.8564	91.0118	36.2196
	90.7449	51.9247	91.0994	36.2986
	90.8259	52.0047	91.1823	36.3923
	90.9076	52.0805	91.265	36.4785
	90.9936	52.1491	91.3518	36.5621
	91.0737	52.2221	91.4334	36.6362
	91.1611	52.2906	91.5168	36.7187
	91.2422	52.3695	91.5961	36.812
	91.3239	52.448	91.6832	36.8814
	91.4081	52.5309	91.7667	36.9763
	91.4921	52.598	91.8509	37.0575
	91.5742	52.6791	91.9332	37.1437
	91.6593	52.758	92.0176	37.2012
	91.7423	52.8271	92.0992	37.3062
	91.8221	52.9073	92.1811	37.3739
	91.9077	52.9871	92.2634	37.459
	91.9896	53.0704	92.3464	37.5373
	92.0743	53.1303	92.4332	37.6244
	92.1608	53.2104	92.5145	37.7092
	92.2425	53.2853	92.5986	37.8042
	92.3259	53.3721	92.6835	37.8841
	92.4084	53.4475	92.7661	37.9533
	92.49	53.5238	92.848	38.0343
	92.5737	53.5921	92.9333	38.124
	92.6569	53.6727	93.0139	38.1974
	92.7419	53.7474	93.0978	38.2854
	92.824	53.8301	93.1786	38.368
	92.909	53.9132	93.2641	38.4451
	92.9901	53.9791	93.349	38.5274
	93.07	54.0563	93.4332	38.6081
	93.1537	54.1348	93.5149	38.701
	93.243	54.2047	93.5977	38.78
	93.3244	54.2906	93.6828	38.8737
	93.4055	54.3882	93.767	38.9482
	93.4893	54.4644	93.8504	39.0407
	93.5756	54.5309	93.9338	39.1174
	93.6575	54.6213	94.0181	39.1923
	93.7403	54.6896	94.0989	39.2865
	93.8238	54.7704	94.1831	39.3783
	93.905	54.8616	94.2665	39.4476
	93.9895	54.9264	94.3502	39.5353
	94.071	55.0064	94.4336	39.6005
	94.1572	55.0748	94.5145	39.6997
	94.2452	55.16	94.5979	39.7855
	94.3237	55.2378	94.6804	39.8522
	94.409	55.3224	94.7641	39.9565
	94.4939	55.4012	94.8474	40.0356
	94.5742	55.4932	94.9305	40.1318
	94.6585	55.5716	95.0145	40.2004
	94.7408	55.6386	95.0978	40.2973
	94.8231	55.724	95.1826	40.3724
	94.9081	55.8121	95.2612	40.4612
	94.9884	55.8953	95.3489	40.5334
	95.0749	55.9875	95.429	40.6299
	95.1618	56.0616	95.5106	40.7143
	95.2429	56.1455	95.5976	40.7898
	95.3237	56.2179	95.6799	40.8784
	95.4036	56.2994	95.7635	40.9642
	95.4891	56.3953	95.8466	41.0506
	95.572	56.4699	95.9301	41.1398
	95.6549	56.5478	96.015	41.2124
	95.7391	56.6382	96.0977	41.2976
	95.8201	56.7135	96.1769	41.3836
	95.9031	56.7938	96.2635	41.4732
	95.9857	56.8782	96.3463	41.5474
	96.0729	56.961	96.4302	41.638
	96.1573	57.039	96.5122	41.7191
	96.2414	57.1185	96.5964	41.8006
	96.3262	57.2001	96.6785	41.9043
	96.4088	57.2814	96.7602	41.9852
	96.4901	57.3779	96.8467	42.0677
	96.575	57.4598	96.9309	42.1534
	96.6572	57.54	97.0125	42.2434
	96.7399	57.6244	97.0991	42.3265
	96.8204	57.6945	97.1818	42.4229
	96.9031	57.7846	97.2638	42.4897
	96.9881	57.8892	97.3445	42.5788
	97.0691	57.9465	97.4297	42.6689
	97.1541	58.0296	97.513	42.7573
	97.243	58.1134	97.5981	42.8527
	97.3221	58.1938	97.6797	42.942
	97.4055	58.2866	97.7647	43.0161
	97.4942	58.374	97.8449	43.1166
	97.5729	58.4437	97.9263	43.1958
	97.6496	58.5347	98.0122	43.2753
	97.7398	58.6262	98.0957	43.3651
	97.8236	58.6982	98.178	43.4537
	97.9073	58.7994	98.2624	43.5552
	97.9909	58.8812	98.3449	43.6258
	98.077	58.9534	98.428	43.7146
	98.1591	59.0448	98.5125	43.8023
	98.2355	59.1101	98.594	43.8901
	98.322	59.1979	98.6782	43.9767
	98.4067	59.294	98.7632	44.0724
	98.4877	59.3787	98.844	44.1611
	98.5695	59.468	98.9267	44.2466
	98.6533	59.5487	99.0124	44.3258
	98.7365	59.6387	99.0955	44.4186
	98.8213	59.7184	99.1778	44.4965
	98.907	59.8137	99.2632	44.588
	98.9863	59.9119	99.3452	44.6741
	99.0732	59.9786	99.4281	44.7606
	99.156	60.0609	99.5111	44.847
	99.2374	60.1477	99.5958	44.9379
	99.3263	60.2322	99.6799	45.0231
	99.4082	60.3228	99.7609	45.1071
	99.4865	60.4222	99.8467	45.2048
	99.5762	60.4989	99.926	45.2925
	99.6568	60.5902	100.011	45.3767
	99.7374	60.6712	100.095	45.46
	99.8217	60.7624	100.179	45.5553
	99.9035	60.8551	100.265	45.6452
	99.9845	60.9372	100.344	45.7396
	100.073	61.0066	100.431	45.8177
	100.158	61.1015	100.514	45.913
	100.239	61.1962	100.595	46.0082
	100.322	61.279	100.676	46.0841
	100.407	61.3717	100.762	46.1874
	100.484	61.4732	100.847	46.2729
	100.567	61.5571	100.93	46.353
	100.656	61.6512	101.012	46.4364
	100.739	61.7347	101.096	46.5343
	100.822	61.8211	101.178	46.6096
	100.906	61.9064	101.261	46.711
	100.989	62.0078	101.344	46.7935
	101.073	62.0715	101.429	46.8787
	101.155	62.1614	101.511	46.9758
	101.236	62.2532	101.591	47.0647
	101.324	62.3431	101.679	47.1568
	101.403	62.4365	101.761	47.2544
	101.485	62.5347	101.847	47.3371
	101.574	62.6141	101.931	47.4233
	101.652	62.7072	102.014	47.5116
	101.74	62.8022	102.094	47.5847
	101.825	62.8844	102.179	47.6734
	101.905	62.9877	102.261	47.767
	101.987	63.0794	102.341	47.8551
	102.069	63.1478	102.426	47.9461
	102.153	63.2441	102.511	48.0462
	102.239	63.3292	102.598	48.1342
	102.319	63.4232	102.681	48.2256
	102.404	63.5149	102.763	48.3118
	102.484	63.6078	102.845	48.4048
	102.572	63.6927	102.928	48.4984
	102.653	63.7938	103.009	48.5791
	102.736	63.8791	103.095	48.6618
	102.824	63.969	103.178	48.7554
	102.904	64.063	103.264	48.8453
	102.985	64.1603	103.344	48.9396
	103.071	64.241	103.427	49.023
	103.156	64.3237	103.511	49.1153
	103.239	64.4124	103.596	49.2109
	103.321	64.5115	103.677	49.303
	103.402	64.6055	103.763	49.3814
	103.487	64.707	103.845	49.4831
	103.569	64.7913	103.926	49.5728
	103.653	64.8919	104.013	49.6618
	103.741	64.9762	104.093	49.7386
	103.823	65.0747	104.176	49.8203
	103.905	65.1642	104.259	49.9181
	103.987	65.264	104.344	50.0078
	104.066	65.3543	104.431	50.105
	104.152	65.4274	104.509	50.2043
	104.239	65.5216	104.593	50.2929
	104.321	65.6199	104.678	50.3818
	104.403	65.7079	104.762	50.4682
	104.487	65.8143	104.844	50.5672
	104.57	65.898	104.928	50.6665
	104.657	65.9857	105.012	50.7556
	104.74	66.0896	105.095	50.8319
	104.823	66.1762	105.176	50.9223
	104.905	66.2712	105.263	51.0136
	104.988	66.3738	105.345	51.108
	105.073	66.447	105.429	51.206
	105.153	66.549	105.511	51.3128
	105.239	66.6348	105.592	51.3952
	105.318	66.7481	105.677	51.492
	105.404	66.8286	105.76	51.5782
	105.486	66.9435	105.843	51.6722
	105.571	67.0304	105.921	51.7565
	105.656	67.1233	106.011	51.8358
	105.737	67.2123	106.094	51.9329
	105.82	67.3158	106.176	52.0111
	105.901	67.4037	106.261	52.1112
	105.986	67.508	106.343	52.1992
	106.072	67.5927	106.428	52.285
	106.152	67.6799	106.511	52.3832
	106.236	67.7647	106.597	52.465
	106.323	67.8632	106.676	52.559
	106.406	67.9817	106.761	52.6624
	106.485	68.0623	106.843	52.7434
	106.571	68.16	106.926	52.8409
	106.652	68.2586	107.012	52.9234
	106.739	68.3515	107.093	53.0046
	106.82	68.4439	107.177	53.1086
	106.904	68.5432	107.262	53.2023
	106.986	68.6426	107.345	53.2816
	107.07	68.7306	107.428	53.383
	107.152	68.8197	107.513	53.4692
	107.238	68.9233	107.598	53.5537
	107.32	69.0112	107.681	53.6535
	107.4	69.114	107.762	53.7452
	107.486	69.2104	107.845	53.837
	107.571	69.308	107.93	53.9405
	107.651	69.3959	108.012	54.0205
	107.741	69.4981	108.093	54.111
	107.821	69.5908	108.176	54.2072
	107.901	69.6802	108.261	54.3063
	107.986	69.7847	108.346	54.3824
	108.068	69.8773	108.426	54.4907
	108.151	69.9694	108.51	54.5895
	108.234	70.0602	108.598	54.6694
	108.317	70.1699	108.678	54.7691
	108.401	70.2686	108.758	54.864
	108.486	70.3621	108.844	54.9404
	108.57	70.4639	108.926	55.0476
	108.655	70.5588	109.008	55.1236
	108.739	70.6547	109.097	55.2053
	108.821	70.7516	109.178	55.3109
	108.906	70.852	109.26	55.4134
	108.989	70.9554	109.343	55.5054
	109.074	71.0414	109.427	55.605
	109.151	71.1303	109.514	55.6976
	109.236	71.2264	109.593	55.7884
	109.32	71.335	109.678	55.8836
	109.404	71.4376	109.76	55.9834
	109.492	71.5284	109.848	56.056
	109.572	71.637	109.927	56.1628
	109.653	71.73	110.012	56.236
	109.742	71.8275	110.096	56.3297
	109.819	71.9215	110.177	56.4258
	109.903	72.0263	110.259	56.5243
	109.987	72.1203	110.343	56.6197
	110.07	72.2081	110.425	56.7164
	110.155	72.3044	110.512	56.7908
	110.239	72.4046	110.595	56.8926
	110.318	72.5075	110.674	56.9871
	110.402	72.6074	110.759	57.0737
	110.486	72.7044	110.843	57.1707
	110.568	72.813	110.928	57.2642
	110.653	72.8972	111.01	57.345
	110.737	72.9971	111.091	57.4442
	110.816	73.1021	111.175	57.5367
	110.902	73.2134	111.256	57.632
	110.984	73.3042	111.344	57.7216
	111.068	73.4141	111.426	57.8315
	111.153	73.5038	111.511	57.9279
	111.237	73.6059	111.592	58.0174
	111.32	73.7083	111.678	58.1076
	111.403	73.8201	111.759	58.1976
	111.485	73.9166	111.844	58.2926
	111.57	74.017	111.927	58.3944
	111.652	74.117	112.005	58.482
	111.737	74.2138	112.092	58.5585
	111.82	74.307	112.18	58.6509
	111.902	74.4127	112.256	58.7482
	111.986	74.5132	112.34	58.83
	112.067	74.5983	112.426	58.9566
	112.151	74.698	112.51	59.0398
	112.234	74.791	112.594	59.1315
	112.322	74.8916	112.677	59.2253
	112.405	74.9936	112.762	59.3246
	112.486	75.1013	112.842	59.4236
	112.568	75.2013	112.927	59.5258
	112.653	75.3047	113.007	59.6077
	112.735	75.4056	113.092	59.6954
	112.819	75.4878	113.177	59.7916
	112.902	75.6021	113.261	59.8816
	112.981	75.7023	113.342	59.9739
	113.068	75.7888	113.425	60.0645
	113.152	75.8922	113.507	60.1622
	113.238	75.995	113.591	60.2679
	113.317	76.0911	113.676	60.359
	113.402	76.2014	113.762	60.4372
	113.485	76.3088	113.838	60.5314
	113.568	76.4057	113.924	60.6451
	113.654	76.5141	114.005	60.7113
	113.738	76.6089	114.092	60.8101
	113.823	76.7009	114.174	60.9007
	113.907	76.8205	114.261	60.987
	113.984	76.9097	114.339	61.0871
	114.069	77.0018	114.421	61.19
	114.152	77.0985	114.509	61.268
	114.236	77.2064	114.588	61.3744
	114.32	77.2972	114.676	61.4541
	114.405	77.4044	114.757	61.5633
	114.482	77.5122	114.841	61.6446
	114.567	77.6192	114.925	61.7515
	114.649	77.7169	115.009	61.8294
	114.736	77.8137	115.088	61.9316
	114.821	77.9037	115.173	62.021
	114.904	78.029	115.252	62.114
	114.986	78.1212	115.339	62.2077
	115.072	78.2258	115.424	62.3134
	115.154	78.3211	115.507	62.4083
	115.236	78.4228	115.592	62.5028
	115.321	78.5277	115.67	62.5974
	115.403	78.639	115.756	62.6888
	115.485	78.7462	115.842	62.7834
	115.57	78.8498	115.923	62.8797
	115.653	78.9424	116.004	62.9708
	115.73	79.0439	116.088	63.0629
	115.82	79.1471	116.172	63.1581
	115.9	79.2534	116.256	63.2512
	115.984	79.3502	116.342	63.3556
	116.07	79.4454	116.422	63.453
	116.152	79.556	116.51	63.5267
	116.238	79.6631	116.591	63.6346
	116.317	79.7602	116.674	63.7372
	116.403	79.8695	116.755	63.8326
	116.482	79.9734	116.842	63.927
	116.566	80.0651	116.923	64.0344
	116.651	80.176	117.007	64.107
	116.736	80.2656	117.089	64.2144
	116.811	80.3868	117.178	64.2994
	116.901	80.4884	117.257	64.3954
	116.981	80.5894	117.345	64.4886
	117.067	80.6774	117.425	64.5794
	117.148	80.7932	117.509	64.6681
	117.234	80.8782	117.589	64.7613
	117.318	80.9908	117.676	64.8654
	117.404	81.0974	117.76	64.9622
	117.484	81.1964	117.839	65.0617
	117.565	81.304	117.923	65.145
	117.65	81.4086	118.01	65.2348
	117.731	81.5092	118.097	65.3263
	117.813	81.6145	118.173	65.4254
	117.897	81.7248	118.258	65.5087
	117.979	81.8232	118.339	65.6159
	118.064	81.9226	118.422	65.7071
	118.153	82.0176	118.503	65.7986
	118.233	82.1276	118.59	65.9073
	118.317	82.2391	118.672	66.0022
	118.401	82.344	118.758	66.0987
	118.483	82.4375	118.839	66.1943
	118.567	82.5282	118.921	66.2888
	118.654	82.6433	119.006	66.3717
	118.731	82.7503	119.089	66.4671
	118.816	82.858	119.175	66.5625
	118.901	82.957	119.254	66.666
	118.979	83.0588	119.34	66.7348
	119.069	83.1503	119.42	66.8441
	119.152	83.2512	119.505	66.9428
	119.233	83.3491	119.59	67.0272
	119.312	83.4666	119.671	67.1393
	119.401	83.562	119.756	67.2247
	119.482	83.6734	119.839	67.3282
	119.566	83.7861	119.923	67.4251
	119.652	83.8866	120.004	67.5077
	119.735	83.9824	120.094	67.5925
	119.818	84.0948	120.175	67.6972
	119.899	84.2047	120.258	67.7976
	119.982	84.3094	120.339	67.8929
	120.064	84.4006	120.425	67.9964
	120.147	84.4998	120.506	68.097
	120.233	84.6048	120.593	68.1901
	120.316	84.7209	120.672	68.286
	120.397	84.8279	120.756	68.3859
	120.482	84.927	120.837	68.4768
	120.567	85.0387	120.921	68.5702
	120.65	85.1383	121.008	68.6493
	120.735	85.2378	121.09	68.7601
	120.818	85.3539	121.174	68.8467
	120.894	85.4507	121.254	68.9433
	120.979	85.5627	121.338	69.041
	121.061	85.6476	121.423	69.146
	121.148	85.7585	121.505	69.2448
	121.229	85.8619	121.589	69.3356
	121.314	85.9724	121.674	69.4343
	121.401	86.083	121.758	69.5192
	121.479	86.1894	121.842	69.6219
	121.563	86.2982	121.922	69.7124
	121.649	86.4017	122.004	69.7955
	121.734	86.5119	122.092	69.8945
	121.813	86.6228	122.171	69.9821
	121.899	86.7326	122.257	70.0773
	121.983	86.8421	122.336	70.1857
	122.063	86.9356	122.423	70.2861
	122.154	87.0346	122.509	70.384
	122.234	87.1384	122.589	70.4875
	122.319	87.2517	122.673	70.5837
	122.4	87.3482	122.758	70.6748
	122.482	87.4595	122.839	70.7747
	122.567	87.5727	122.924	70.8622
	122.652	87.6909	123.01	70.952
	122.738	87.801	123.092	71.0425
	122.817	87.8979	123.17	71.1404
	122.9	88.0116	123.257	71.2312
	122.983	88.1253	123.336	71.3269
	123.067	88.2073	123.42	71.4336
	123.151	88.3135	123.505	71.5252
	123.232	88.4147	123.594	71.6088
	123.314	88.5287	123.668	71.7138
	123.4	88.6499	123.757	71.8122
	123.48	88.7548	123.838	71.9035
	123.567	88.8684	123.923	72.018
	123.649	88.9705	124.007	72.0949
	123.73	89.082	124.09	72.1831
	123.817	89.1846	124.174	72.2748
	123.899	89.2941	124.258	72.3808
	123.981	89.3974	124.343	72.4732
	124.066	89.5031	124.42	72.5647
	124.148	89.6036	124.509	72.6685
	124.232	89.7102	124.592	72.764
	124.314	89.8239	124.674	72.8579
	124.394	89.9311	124.753	72.9562
	124.481	90.0449	124.841	73.047
	124.562	90.1509	124.923	73.1465
	124.648	90.2562	125.009	73.2372
	124.728	90.3654	125.09	73.325
	124.815	90.4724	125.174	73.4274
	124.894	90.5832	125.255	73.5166
	124.981	90.7071	125.338	73.6111
	125.063	90.7952	125.421	73.7176
	125.146	90.9027	125.505	73.8139
	125.23	91.005	125.596	73.9107
	125.312	91.1263	125.672	74.0103
	125.396	91.2387	125.758	74.1061
	125.48	91.3436	125.84	74.2011
	125.566	91.4546	125.926	74.3
	125.651	91.573	126.009	74.388
	125.735	91.6754	126.092	74.4738
	125.816	91.78	126.172	74.5795
	125.901	91.9009	126.257	74.6837
	125.984	92.0081	126.336	74.7742
	126.063	92.1021	126.421	74.869
	126.149	92.2128	126.507	74.9709
	126.23	92.31	126.586	75.0651
	126.313	92.4388	126.668	75.1612
	126.397	92.5462	126.753	75.2666
	126.482	92.6609	126.838	75.3551
	126.565	92.7584	126.923	75.461
	126.648	92.8691	127.008	75.5429
	126.732	92.9955	127.084	75.647
	126.814	93.0861	127.172	75.7338
	126.897	93.1964	127.252	75.8295
	126.979	93.3168	127.337	75.9258
	127.061	93.4148	127.42	76.0208
	127.148	93.5111	127.505	76.1213
	127.23	93.628	127.585	76.219
	127.317	93.7274	127.67	76.3208
	127.4	93.8464	127.754	76.4071
	127.483	93.9562	127.836	76.5061
	127.562	94.0701	127.923	76.605
	127.647	94.1804	128.006	76.695
	127.735	94.291	128.087	76.7932
	127.815	94.4109	128.174	76.8924
	127.895	94.5169	128.253	76.9894
	127.978	94.6237	128.34	77.0785
	128.062	94.7222	128.418	77.1857
	128.149	94.827	128.503	77.2718
	128.234	94.9402	128.588	77.3766
	128.314	95.0598	128.673	77.4725
	128.392	95.1713	128.756	77.5819
	128.48	95.2838	128.843	77.6886
	128.56	95.3972	128.923	77.7777
	128.646	95.5063	129.005	77.8682
	128.727	95.6193	129.086	77.9657
	128.814	95.7374	129.173	78.0559
	128.898	95.8427	129.252	78.1433
	128.979	95.958	129.338	78.2417
	129.067	96.0512	129.42	78.3376
	129.15	96.1653	129.505	78.4345
	129.235	96.2669	129.589	78.5299
	129.315	96.3877	129.674	78.6354
	129.398	96.5107	129.757	78.7368
	129.484	96.6082	129.835	78.8492
	129.569	96.7249	129.922	78.9431
	129.65	96.8358	130.003	79.0332
	129.735	96.9454	130.089	79.1272
	129.814	97.0585	130.173	79.2197
	129.897	97.172	130.253	79.3194
	129.982	97.285	130.338	79.4094
	130.064	97.3779	130.416	79.507
	130.143	97.4851	130.504	79.6089
	130.228	97.6128	130.586	79.7052
	130.311	97.7155	130.671	79.8091
	130.393	97.822	130.753	79.8945
	130.481	97.9479	130.835	79.9918
	130.564	98.0509	130.919	80.0879
	130.647	98.1674	131.002	80.1746
	130.73	98.2868	131.084	80.276
	130.817	98.3959	131.172	80.3664
	130.897	98.507	131.255	80.4664
	130.98	98.6237	131.339	80.5663
	131.065	98.7158	131.424	80.6646
	131.149	98.8246	131.505	80.7649
	131.229	98.9452	131.589	80.8597
	131.31	99.0587	131.671	80.948
	131.398	99.181	131.755	81.0553
	131.479	99.2914	131.84	81.1505
	131.563	99.393	131.92	81.25
	131.648	99.5056	132.007	81.3223
	131.73	99.6279	132.088	81.4322
	131.811	99.7452	132.172	81.5242
	131.896	99.851	132.254	81.625
	131.978	99.9587	132.336	81.7245
	132.065	100.063	132.418	81.8287
	132.149	100.155	132.503	81.9204
	132.231	100.288	132.591	82.0308
	132.31	100.412	132.669	82.1167
	132.396	100.521	132.756	82.2044
	132.48	100.646	132.838	82.3058
	132.562	100.783	132.921	82.4091
	132.649	100.893	133.003	82.4895
	132.731	101.001	133.088	82.5926
	132.812	101.135	133.171	82.6907
	132.896	101.234	133.256	82.7756
	132.978	101.351	133.338	82.8752
	133.064	101.45	133.421	82.9792
	133.147	101.56	133.503	83.0791
	133.23	101.681	133.586	83.1718
	133.316	101.791	133.667	83.2692
	133.396	101.907	133.751	83.3908
	133.481	102.026	133.834	83.4802
	133.562	102.135	133.921	83.5649
	133.644	102.253	134.003	83.6651
	133.73	102.366	134.085	83.7519
	133.81	102.497	134.17	83.8454
	133.889	102.603	134.255	83.9508
	133.976	102.712	134.339	84.0407
	134.063	102.833	134.42	84.139
	134.146	102.931	134.502	84.2425
	134.233	103.05	134.586	84.3331
	134.309	103.172	134.671	84.4426
	134.393	103.277	134.755	84.5414
	134.48	103.393	134.837	84.6388
	134.563	103.503	134.921	84.7338
	134.647	103.618	135.001	84.8258
	134.732	103.736	135.086	84.9191
	134.811	103.852	135.166	85.0211
	134.896	103.963	135.252	85.1265
	134.979	104.089	135.339	85.2113
	135.065	104.174	135.417	85.3134
	135.15	104.294	135.506	85.4157
	135.228	104.42	135.585	85.5198
	135.315	104.532	135.672	85.6057
	135.395	104.655	135.752	85.7177
	135.476	104.773	135.837	85.8131
	135.564	104.884	135.917	85.9128
	135.646	105.007	136.004	85.9932
	135.726	105.121	136.087	86.1013
	135.81	105.241	136.172	86.2001
	135.896	105.364	136.252	86.2962
	135.979	105.474	136.337	86.3871
	136.066	105.579	136.419	86.4815
	136.147	105.692	136.503	86.5793
	136.232	105.803	136.586	86.677
	136.314	105.938	136.666	86.782
	136.397	106.059	136.751	86.8853
	136.479	106.176	136.83	86.9643
	136.565	106.285	136.92	87.0775
	136.645	106.406	136.999	87.1687
	136.729	106.524	137.087	87.2555
	136.814	106.642	137.169	87.355
	136.898	106.769	137.253	87.46
	136.979	106.889	137.329	87.5572
	137.066	106.99	137.416	87.6496
	137.149	107.106	137.506	87.7438
	137.232	107.224	137.587	87.8484
	137.314	107.343	137.67	87.934
	137.394	107.463	137.755	88.0408
	137.478	107.581	137.83	88.1322
	137.563	107.7	137.918	88.2288
	137.645	107.813	138.001	88.3185
	137.728	107.94	138.088	88.4174
	137.813	108.063	138.167	88.5165
	137.894	108.194	138.251	88.6053
	137.979	108.304	138.336	88.7068
	138.062	108.413	138.416	88.797
	138.146	108.536	138.497	88.8928
	138.23	108.638	138.584	88.999
	138.311	108.763	138.667	89.0974
	138.394	108.894	138.75	89.2002
	138.478	109.008	138.837	89.2848
	138.564	109.122	138.916	89.3838
	138.646	109.255	138.999	89.4732
	138.728	109.373	139.082	89.5691
	138.814	109.492	139.162	89.6786
	138.894	109.62	139.252	89.7635
	138.977	109.74	139.335	89.8605
	139.059	109.849	139.417	89.9611
	139.143	109.964	139.499	90.0545
	139.227	110.084	139.585	90.1476
	139.313	110.222	139.669	90.2372
	139.392	110.326	139.752	90.3377
	139.476	110.46	139.834	90.4477
	139.561	110.592	139.917	90.5388
	139.646	110.696	139.999	90.6417
	139.729	110.822	140.085	90.736
	139.813	110.951	140.166	90.8174
	139.894	111.075	140.25	90.9252
	139.976	111.202	140.333	91.0188
	140.063	111.31	140.416	91.1176
	140.146	111.355	140.5	91.211
	140.228	111.153	140.579	91.3162
	140.311	111.268	140.667	91.4091
	140.395	111.391	140.749	91.5151
	140.479	111.516	140.834	91.613
	140.557	111.64	140.92	91.7086
	140.641	111.757	141.004	91.7859
	140.728	111.883	141.083	91.8887
	140.811	112.006	141.168	91.9834
	140.897	112.126	141.252	92.1015
	140.978	112.252	141.335	92.1884
	141.06	112.367	141.417	92.2749
	141.146	112.48	141.501	92.3843
	141.23	112.608	141.588	92.4841
	141.31	112.727	141.67	92.575
	141.396	112.855	141.751	92.6723
	141.479	112.984	141.835	92.7589
	141.562	113.11	141.919	92.8664
	141.647	113.233	142	92.9628
	141.73	113.362	142.082	93.0478
	141.813	113.473	142.17	93.1447
	141.897	113.61	142.247	93.2464
	141.977	113.727	142.335	93.3438
	142.06	113.849	142.418	93.4359
	142.143	113.967	142.501	93.5393
	142.229	114.091	142.587	93.6258
	142.311	114.221	142.669	93.7288
	142.396	114.357	142.753	93.8312
	142.477	114.481	142.832	93.9273
	142.564	114.61	142.919	94.0202
	142.646	114.738	143	94.1189
	142.731	114.871	143.087	94.219
	142.813	114.988	143.166	94.3231
	142.897	115.117	143.251	94.4064
	142.977	115.244	143.337	94.5119
	143.063	115.362	143.419	94.6066
	143.146	115.479	143.501	94.7093
	143.228	115.606	143.584	94.8094
	143.313	115.748	143.671	94.8904
	143.396	115.875	143.755	95.0058
	143.477	116.009	143.837	95.0902
	143.563	116.135	143.92	95.1876
	143.646	116.263	144.003	95.2713
	143.73	116.402	144.085	95.3745
	143.813	116.512	144.169	95.469
	143.894	116.652	144.251	95.5692
	143.98	116.781	144.33	95.667
	144.059	116.901	144.418	95.764
	144.146	117.028	144.502	95.8621
	144.228	117.162	144.583	95.9563
	144.316	117.279	144.665	96.0606
	144.395	117.411	144.751	96.1601
	144.478	117.559	144.831	96.2604
	144.561	117.683	144.916	96.354
	144.65	117.819	144.999	96.4549
	144.727	117.942	145.081	96.5372
	144.813	118.086	145.165	96.6439
	144.893	118.222	145.243	96.7428
	144.977	118.348	145.333	96.8316
	145.064	118.474	145.414	96.9266
	145.142	118.603	145.495	97.023
	145.23	118.736	145.577	97.1117
	145.311	118.867	145.665	97.2174
	145.394	119.003	145.744	97.3158
	145.481	119.139	145.835	97.4125
	145.562	119.274	145.914	97.4994
	145.645	119.411	145.996	97.6107
	145.731	119.537	146.078	97.6901
	145.814	119.671	146.164	97.801
	145.898	119.811	146.248	97.8838
	145.976	119.942	146.337	97.9887
	146.063	120.065	146.416	98.0975
	146.147	120.195	146.5	98.1732
	146.227	120.329	146.584	98.2793
	146.311	120.459	146.667	98.3766
	146.392	120.605	146.748	98.4748
	146.477	120.748	146.834	98.574
	146.559	120.877	146.913	98.6692
	146.644	121.002	146.998	98.7598
	146.725	121.147	147.08	98.8642
	146.813	121.273	147.163	98.9468
	146.892	121.429	147.248	99.0427
	146.98	121.57	147.332	99.1394
	147.062	121.694	147.41	99.2357
	147.144	121.824	147.5	99.3211
	147.228	121.96	147.583	99.4223
	147.313	122.1	147.665	99.5295
	147.389	122.237	147.747	99.6172
	147.474	122.385	147.829	99.7192
	147.561	122.511	147.915	99.8
	147.645	122.651	148	99.9032
	147.725	122.789	148.082	99.9929
	147.813	122.925	148.167	100.082
	147.896	123.074	148.251	100.179
	147.975	123.219	148.336	100.273
	148.062	123.35	148.414	100.375
	148.146	123.492	148.502	100.476
	148.225	123.629	148.577	100.573
	148.312	123.769	148.664	100.665
	148.397	123.919	148.745	100.755
	148.474	124.077	148.83	100.853
	148.563	124.208	148.913	100.954
	148.642	124.344	148.996	101.049
	148.729	124.492	149.08	101.133
	148.81	124.632	149.165	101.231
	148.896	124.766	149.253	101.335
	148.973	124.918	149.332	101.432
	149.058	125.035	149.417	101.524
	149.143	125.199	149.501	101.613
	149.223	125.338	149.582	101.712
	149.31	125.497	149.663	101.803
	149.393	125.642	149.749	101.905
	149.476	125.785	149.833	101.999
	149.56	125.925	149.916	102.107
	149.644	126.064	149.997	102.2
	149.725	126.214	150.078	102.283
	149.812	126.355	150.167	102.368
	149.895	126.508	150.246	102.47
	149.976	126.653	150.33	102.571
	150.058	126.785	150.416	102.662
	150.142	126.931	150.497	102.766
	150.227	127.077	150.582	102.846
	150.309	127.218	150.663	102.949
	150.395	127.364	150.749	103.04
	150.468	127.513	150.829	103.133
	150.556	127.65	150.915	103.229
	150.64	127.808	151	103.316
	150.727	127.96	151.078	103.412
	150.807	128.106	151.164	103.503
	150.888	128.258	151.247	103.601
	150.976	128.404	151.333	103.697
	151.055	128.556	151.413	103.797
	151.145	128.705	151.499	103.888
	151.226	128.853	151.583	103.979
	151.31	129.022	151.665	104.064
	151.395	129.173	151.745	104.175
	151.477	129.313	151.83	104.264
	151.557	129.471	151.916	104.357
	151.641	129.62	152	104.448
	151.725	129.763	152.082	104.546
	151.81	129.918	152.164	104.65
	151.892	130.087	152.248	104.728
	151.973	130.229	152.332	104.837
	152.054	130.377	152.413	104.937
	152.141	130.523	152.5	105.02
	152.226	130.674	152.583	105.13
	152.308	130.832	152.666	105.209
	152.39	130.994	152.745	105.315
	152.472	131.143	152.83	105.406
	152.556	131.294	152.911	105.503
	152.639	131.469	153	105.582
	152.721	131.618	153.082	105.683
	152.807	131.785	153.165	105.778
	152.892	131.942	153.247	105.858
	152.975	132.097	153.328	105.957
	153.059	132.243	153.41	106.059
	153.14	132.399	153.497	106.151
	153.227	132.549	153.58	106.246
	153.311	132.702	153.662	106.345
	153.388	132.854	153.748	106.433
	153.47	133.024	153.831	106.525
	153.557	133.166	153.912	106.613
	153.637	133.335	153.996	106.721
	153.727	133.484	154.085	106.799
	153.809	133.654	154.162	106.881
	153.893	133.805	154.244	106.985
	153.973	133.981	154.329	107.072
	154.06	134.142	154.411	107.177
	154.14	134.3	154.495	107.274
	154.225	134.458	154.577	107.359
	154.305	134.602	154.661	107.455
	154.39	134.704	154.747	107.553
	154.469	134.856	154.83	107.652
	154.557	135.02	154.913	107.746
	154.639	135.172	154.998	107.845
	154.726	135.336	155.086	107.918
	154.805	135.478	155.165	108.018
	154.891	135.642	155.249	108.11
	154.971	135.807	155.332	108.191
	155.06	135.959	155.409	108.292
	155.14	136.121	155.497	108.387
	155.231	136.269	155.578	108.481
	155.308	136.434	155.661	108.568
	155.392	136.596	155.747	108.662
	155.471	136.766	155.83	108.743
	155.556	136.934	155.912	108.851
	155.639	137.092	155.997	108.947
	155.724	137.247	156.083	109.013
	155.811	137.425	156.161	109.122
	155.888	137.587	156.251	109.214
	155.976	137.763	156.331	109.3
	156.055	137.911	156.415	109.397
	156.14	138.084	156.496	109.488
	156.224	138.249	156.581	109.567
	156.311	138.452	156.656	109.67
	156.393	138.618	156.746	109.771
	156.473	138.784	156.829	109.864
	156.556	138.943	156.914	109.965
	156.643	139.111	156.994	110.05
	156.722	139.274	157.084	110.138
	156.81	139.442	157.168	110.24
	156.89	139.613	157.246	110.324
	156.977	139.79	157.334	110.414
	157.055	139.936	157.414	110.508
	157.143	140.1	157.498	110.599
	157.226	140.268	157.581	110.696
	157.307	140.432	157.665	110.789
	157.393	140.607	157.746	110.881
	157.475	140.773	157.831	110.985
	157.561	140.946	157.911	111.056
	157.64	141.119	157.998	111.157
	157.721	141.29	158.079	111.233
	157.807	141.47	158.163	111.328
	157.891	141.644	158.249	111.431
	157.975	141.807	158.33	111.509
	158.06	141.974	158.415	111.609
	158.143	142.153	158.499	111.699
	158.223	142.352	158.586	111.799
	158.31	142.501	158.666	111.884
	158.39	142.67	158.751	111.976
	158.478	142.842	158.833	112.07
	158.558	143.01	158.915	112.155
	158.639	143.193	158.998	112.246
	158.726	143.364	159.076	112.311
	158.805	143.537	159.161	112.418
	158.893	143.713	159.242	112.53
	158.972	143.898	159.324	112.627
	159.058	144.06	159.415	112.707
	159.14	144.232	159.496	112.812
	159.224	144.42	159.584	112.893
	159.306	144.59	159.663	112.985
	159.389	144.77	159.748	113.075
	159.472	144.939	159.834	113.154
	159.559	145.125	159.915	113.252
	159.637	145.308	160.003	113.325
	159.722	145.49	160.081	113.423
	159.805	145.67	160.164	113.527
	159.892	145.862	160.245	113.613
	159.973	146.041	160.333	113.699
	160.055	146.205	160.42	113.783
	160.139	146.4	160.494	113.872
	160.22	146.581	160.582	113.966
	160.305	146.77	160.666	114.062
	160.389	146.944	160.749	114.149
	160.473	147.147	160.828	114.236
	160.556	147.322	160.912	114.326
	160.639	147.513	160.996	114.415
	160.727	147.688	161.079	114.505
	160.809	147.88	161.162	114.595
	160.892	148.061	161.245	114.688
	160.976	148.25	161.335	114.773
	161.056	148.451	161.416	114.864
	161.14	148.627	161.498	114.942
	161.221	148.829	161.581	115.031
	161.307	149.01	161.665	115.118
	161.388	149.194	161.746	115.213
	161.472	149.399	161.832	115.308
	161.557	149.591	161.913	115.391
	161.64	149.788	161.999	115.478
	161.724	149.978	162.082	115.563
	161.809	150.169	162.163	115.66
	161.894	150.367	162.248	115.731
	161.975	150.576	162.329	115.819
	162.059	150.757	162.41	115.909
	162.143	150.952	162.497	115.995
	162.225	151.157	162.579	116.091
	162.308	151.346	162.663	116.19
	162.39	151.541	162.746	116.276
	162.474	151.746	162.832	116.362
	162.557	151.938	162.912	116.459
	162.64	152.141	162.997	116.533
	162.726	152.361	163.078	116.614
	162.807	152.582	163.163	116.703
	162.89	152.783	163.248	116.793
	162.969	152.987	163.331	116.894
	163.058	153.182	163.416	116.971
	163.141	153.382	163.498	117.056
	163.224	153.587	163.581	117.142
	163.307	153.8	163.666	117.233
	163.392	153.997	163.749	117.313
	163.475	154.202	163.828	117.421
	163.557	154.454	163.915	117.507
	163.641	154.674	163.996	117.588
	163.724	154.884	164.08	117.663
	163.808	155.101	164.165	117.747
	163.892	155.319	164.246	117.842
	163.972	155.538	164.332	117.932
	164.06	155.726	164.41	118.022
	164.141	155.951	164.496	118.105
	164.224	156.176	164.577	118.198
	164.308	156.419	164.664	118.287
	164.391	156.651	164.749	118.37
	164.474	156.886	164.832	118.472
	164.558	157.104	164.915	118.559
	164.639	157.336	164.995	118.648
	164.726	157.54	165.077	118.726
	164.804	157.782	165.163	118.812
	164.89	158.012	165.248	118.896
	164.976	158.245	165.328	118.974
	165.061	158.438	165.411	119.071
	165.14	158.675	165.496	119.148
	165.22	158.916	165.579	119.239
	165.304	159.15	165.66	119.322
	165.387	159.376	165.741	119.4
	165.474	159.607	165.828	119.485
	165.559	159.869	165.912	119.581
	165.638	160.107	165.996	119.672
	165.722	160.374	166.077	119.748
	165.807	160.614	166.165	119.835
	165.887	160.861	166.243	119.926
	165.974	161.091	166.328	120.013
	166.055	161.337	166.411	120.095
	166.138	161.585	166.492	120.184
	166.222	161.857	166.576	120.277
	166.305	162.088	166.66	120.349
	166.383	162.369	166.744	120.438
	166.47	162.62	166.827	120.528
	166.553	162.886	166.918	120.596
	166.635	163.164	166.996	120.696
	166.723	163.426	167.08	120.768
	166.802	163.684	167.161	120.855
	166.886	163.959	167.243	120.95
	166.973	164.26	167.326	121.02
	167.06	164.509	167.404	121.114
	167.133	164.791	167.496	121.198
	167.223	165.062	167.576	121.276
	167.301	165.34	167.665	121.36
	167.384	165.613	167.743	121.452
	167.471	165.9	167.824	121.529
	167.555	166.199	167.91	121.612
	167.634	166.474	167.993	121.701
	167.718	166.767	168.078	121.77
	167.799	167.048	168.162	121.861
	167.887	167.332	168.245	121.953
	167.969	167.605	168.328	122.04
	168.058	167.92	168.411	122.11
	168.135	168.243	168.492	122.196
	168.219	168.547	168.581	122.283
	168.303	168.846	168.66	122.372
	168.388	169.175	168.746	122.459
	168.47	169.52	168.829	122.536
	168.552	169.817	168.914	122.633
	168.637	170.15	168.994	122.717
	168.719	170.469	169.078	122.791
	168.804	170.808	169.161	122.87
	168.89	171.151	169.245	122.957
	168.971	171.483	169.327	123.036
	169.055	171.802	169.409	123.127
	169.137	172.128	169.494	123.216
	169.222	172.463	169.58	123.283
	169.305	172.8	169.659	123.376
	169.39	173.159	169.742	123.45
	169.471	173.527	169.825	123.533
	169.555	173.855	169.907	123.619
	169.64	174.229	169.991	123.703
	169.721	174.559	170.073	123.773
	169.801	174.925	170.161	123.85
	169.886	175.308	170.249	123.947
	169.974	175.661	170.324	124.031
	170.056	176.046	170.411	124.097
	170.142	176.405	170.495	124.181
	170.217	176.76	170.574	124.268
	170.306	177.165	170.66	124.356
	170.384	177.582	170.743	124.431
	170.469	177.976	170.831	124.52
	170.552	178.366	170.911	124.599
	170.636	178.784	170.993	124.684
	170.722	179.197	171.08	124.743
	170.799	179.593	171.161	124.831
	170.889	179.99	171.246	124.917
	170.971	180.434	171.329	125.001
	171.054	180.856	171.411	125.081
	171.14	181.274	171.497	125.154
	171.221	181.704	171.577	125.234
	171.306	182.127	171.658	125.322
	171.388	182.6	171.741	125.412
	171.47	183.035	171.826	125.484
	171.553	183.471	171.913	125.564
	171.637	183.895	171.99	125.661
	171.726	184.31	172.08	125.713
	171.807	184.727	172.16	125.803
	171.886	185.236	172.247	125.879
	171.971	185.741	172.326	125.97
	172.052	186.207	172.415	126.042
	172.139	186.721	172.495	126.133
	172.22	187.217	172.574	126.208
	172.307	187.721	172.663	126.292
	172.386	188.215	172.748	126.374
	172.474	188.706	172.829	126.447
	172.552	189.244	172.916	126.541
	172.636	189.739	173	126.606
	172.724	190.259	173.08	126.683
	172.809	190.842	173.161	126.761
	172.891	191.369	173.244	126.842
	172.975	192.023	173.328	126.926
	173.058	192.619	173.416	127.012
	173.136	193.168	173.494	127.094
	173.225	193.719	173.577	127.185
	173.311	194.389	173.659	127.271
	173.39	195.01	173.745	127.343
	173.471	195.581	173.828	127.419
	173.553	196.196	173.91	127.503
	173.637	196.778	173.998	127.575
	173.72	197.387	174.08	127.64
	173.802	197.992	174.16	127.723
	173.891	198.602	174.244	127.801
	173.971	199.252	174.326	127.88
	174.055	199.903	174.409	127.959
	174.141	200.523	174.494	128.043
	174.221	201.189	174.581	128.131
	174.308	201.869	174.666	128.205
	174.39	202.548	174.748	128.294
	174.477	203.211	174.832	128.366
	174.552	203.946	174.914	128.448
	174.638	204.637	174.994	128.527
	174.722	205.365	175.082	128.585
	174.809	206.127	175.164	128.663
	174.89	206.879	175.248	128.734
	174.977	207.645	175.325	128.806
	175.057	208.381	175.412	128.894
	175.136	209.176	175.496	128.976
	175.224	209.999	175.581	129.041
	175.306	210.82	175.66	129.131
	175.386	211.77	175.745	129.209
	175.471	212.617	175.825	129.29
	175.551	213.459	175.912	129.365
	175.64	214.333	175.993	129.438
	175.72	215.191	176.078	129.501
	175.804	216.093	176.158	129.593
	175.889	216.895	176.248	129.66
	175.972	217.717	176.326	129.727
	176.057	218.692	176.412	129.799
	176.138	219.599	176.488	129.877
	176.222	220.62	176.574	129.951
	176.31	221.585	176.656	130.03
	176.39	222.524	176.747	130.106
	176.473	223.474	176.831	130.181
	176.559	224.578	176.906	130.263
	176.638	225.568	176.995	130.335
	176.725	226.693	177.078	130.415
	176.803	227.725	177.162	130.489
	176.89	228.701	177.244	130.55
	176.972	229.929	177.327	130.629
	177.057	231.083	177.412	130.698
	177.142	232.235	177.493	130.777
	177.223	233.399	177.582	130.861
	177.304	234.513	177.664	130.939
	177.387	235.81	177.747	131.004
	177.474	237.096	177.834	131.084
	177.56	238.446	177.914	131.158
	177.64	239.806	177.996	131.217
	177.72	241.141	178.074	131.282
	177.804	242.482	178.166	131.352
	177.889	243.776	178.249	131.43
	177.974	245.26	178.329	131.512
	178.056	246.675	178.411	131.582
	178.14	248.13	178.5	131.656
	178.223	249.615	178.585	131.725
	178.302	251.1	178.661	131.801
[truncated: 1,070 more rows]

## Sheet: Figure 4b
Figure 4b
	AgNW-coated SUPERBIO
	Wavelength (nm)	Transmittance (%)
	400	68.837
	401	69.254
	402	69.69
	403	70.085
	404	70.504
	405	70.904
	406	71.274
	407	71.664
	408	72.025
	409	72.385
	410	72.72
	411	73.073
	412	73.418
	413	73.746
	414	74.075
	415	74.377
	416	74.685
	417	74.99
	418	75.277
	419	75.569
	420	75.836
	421	76.119
	422	76.377
	423	76.684
	424	76.933
	425	77.208
	426	77.456
	427	77.714
	428	77.971
	429	78.224
	430	78.483
	431	78.677
	432	78.935
	433	79.141
	434	79.404
	435	79.605
	436	79.803
	437	80.041
	438	80.24
	439	80.454
	440	80.664
	441	80.83
	442	81.058
	443	81.234
	444	81.424
	445	81.601
	446	81.786
	447	81.983
	448	82.16
	449	82.354
	450	82.509
	451	82.672
	452	82.859
	453	83.023
	454	83.184
	455	83.358
	456	83.49
	457	83.669
	458	83.821
	459	83.984
	460	84.113
	461	84.287
	462	84.418
	463	84.607
	464	84.721
	465	84.877
	466	85.007
	467	85.15
	468	85.277
	469	85.414
	470	85.566
	471	85.711
	472	85.854
	473	86.01
	474	86.165
	475	86.267
	476	86.424
	477	86.537
	478	86.684
	479	86.8
	480	86.912
	481	87.043
	482	87.178
	483	87.305
	484	87.381
	485	87.514
	486	87.617
	487	87.729
	488	87.844
	489	87.943
	490	88.072
	491	88.167
	492	88.291
	493	88.395
	494	88.518
	495	88.609
	496	88.704
	497	88.831
	498	88.914
	499	89.011
	500	89.119
	501	89.23
	502	89.318
	503	89.407
	504	89.516
	505	89.595
	506	89.713
	507	89.799
	508	89.877
	509	89.978
	510	90.044
	511	90.144
	512	90.218
	513	90.28
	514	90.375
	515	90.477
	516	90.526
	517	90.639
	518	90.738
	519	90.808
	520	90.911
	521	91.005
	522	91.066
	523	91.167
	524	91.232
	525	91.313
	526	91.41
	527	91.482
	528	91.549
	529	91.646
	530	91.691
	531	91.8
	532	91.87
	533	91.913
	534	92.032
	535	92.102
	536	92.157
	537	92.322
	538	92.402
	539	92.445
	540	92.541
	541	92.609
	542	92.639
	543	92.723
	544	92.793
	545	92.821
	546	92.893
	547	92.968
	548	93.012
	549	93.096
	550	93.151
	551	93.207
	552	93.292
	553	93.364
	554	93.408
	555	93.494
	556	93.547
	557	93.593
	558	93.658
	559	93.726
	560	93.741
	561	93.806
	562	93.858
	563	93.898
	564	93.933
	565	94.031
	566	94.06
	567	94.099
	568	94.15
	569	94.226
	570	94.255
	571	94.34
	572	94.457
	573	94.509
	574	94.578
	575	94.683
	576	94.751
	577	94.784
	578	94.856
	579	94.936
	580	94.956
	581	95.028
	582	95.089
	583	95.122
	584	95.164
	585	95.212
	586	95.258
	587	95.287
	588	95.343
	589	95.385
	590	95.407
	591	95.427
	592	95.511
	593	95.547
	594	95.556
	595	95.609
	596	95.67
	597	95.716
	598	95.719
	599	95.779
	600	95.806
	601	95.827
	602	95.862
	603	95.912
	604	95.968
	605	95.983
	606	96.033
	607	96.071
	608	96.121
	609	96.127
	610	96.173
	611	96.225
	612	96.24
	613	96.268
	614	96.315
	615	96.371
	616	96.383
	617	96.399
	618	96.477
	619	96.512
	620	96.487
	621	96.528
	622	96.624
	623	96.656
	624	96.646
	625	96.647
	626	96.731
	627	96.771
	628	96.753
	629	96.767
	630	96.834
	631	96.915
	632	96.885
	633	96.88
	634	96.962
	635	97.027
	636	97.056
	637	97.095
	638	97.161
	639	97.208
	640	97.19
	641	97.165
	642	97.173
	643	97.239
	644	97.278
	645	97.3
	646	97.296
	647	97.325
	648	97.391
	649	97.413
	650	97.415
	651	97.436
	652	97.517
	653	97.508
	654	97.554
	655	97.558
	656	97.598
	657	97.601
	658	97.642
	659	97.651
	660	97.669
	661	97.725
	662	97.752
	663	97.766
	664	97.764
	665	97.82
	666	97.842
	667	97.861
	668	97.88
	669	97.9
	670	97.956
	671	97.98
	672	97.989
	673	97.986
	674	98.027
	675	98.06
	676	98.079
	677	98.096
	678	98.106
	679	98.127
	680	98.177
	681	98.18
	682	98.211
	683	98.201
	684	98.23
	685	98.281
	686	98.259
	687	98.297
	688	98.29
	689	98.328
	690	98.359
	691	98.382
	692	98.385
	693	98.374
	694	98.437
	695	98.478
	696	98.481
	697	98.479
	698	98.494
	699	98.543
	700	98.591
	701	98.611
	702	98.575
	703	98.594
	704	98.624
	705	98.681
	706	98.704
	707	98.694
	708	98.665
	709	98.712
	710	98.78
	711	98.784
	712	98.775
	713	98.735
	714	98.76
	715	98.816
	716	98.849
	717	98.862
	718	98.835
	719	98.828
	720	98.884
	721	98.93
	722	98.958
	723	98.954
	724	98.937
	725	98.943
	726	98.982
	727	99.058
	728	99.056
	729	99.021
	730	99.041
	731	99.042
	732	99.097
	733	99.156
	734	99.119
	735	99.129
	736	99.118
	737	99.132
	738	99.179
	739	99.227
	740	99.238
	741	99.2
	742	99.205
	743	99.236
	744	99.283
	745	99.304
	746	99.296
	747	99.299
	748	99.294
	749	99.352
	750	99.363
	751	99.381
	752	99.385
	753	99.4
	754	99.397
	755	99.413
	756	99.418
	757	99.467
	758	99.454
	759	99.462
	760	99.44
	761	99.548
	762	99.563
	763	99.563
	764	99.566
	765	99.581
	766	99.568
	767	99.566
	768	99.609
	769	99.607
	770	99.661
	771	99.701
	772	99.693
	773	99.716
	774	99.7
	775	99.693
	776	99.741
	777	99.748
	778	99.736
	779	99.726
	780	99.719
	781	99.706
	782	99.695
	783	99.742
	784	99.75
	785	99.774
	786	99.764
	787	99.773
	788	99.756
	789	99.762
	790	99.814
	791	99.855
	792	99.888
	793	99.867
	794	99.855
	795	99.819
	796	99.861
	797	99.927
	798	99.988
	799	100.01
	800	99.986

## Sheet: Figure 4c
Figure 4c
	AgNW-coated SUPERBIO
	Bending radium (mm)	Resistance chagne (%)
	26.0567	0.55249
	9.41891	1.65746
	4.1208	6.07735
	1.91023	7.73481
	1.07504	11.0497
	0.62503	16.0221

## Sheet: Figure 4d
Figure 4d
	Time(min)	AgNW/SUPERBIO	AgNW/BPA-SEP
	0	24.5	24.1
	1	26.7	25.5
	3	31.3	350
	5	33.2	515
	10	39.9	918
	20	74	1050
	30	81.3	1110
	40	89.9	1140
	50	98.4	1180
	60	108.3	1250

[truncated: 1 more sheets: Figure 5a]
